# Supplementary material for: Comparative chloroplast genomics of 34 species in subtribe Swertiinae (Gentianaceae) with implications for its phylogeny
Source: BMC Plant Biol. 2023 Mar 28;23:164. doi: 10.1186/s12870-023-04183-1 (PMC10044379; doi:10.1186/s12870-023-04183-1)
Supplement: Supplementary file 1 — Additional file 1: Table S1. Genes content of 34 species in 9 genera from Subtribe Swertiinae. [file 12870_2023_4183_MOESM1_ESM.xlsx]

## Sheet: Sheet1
Table S1 Genes content of 34 species in 9 genera from Subtribe Swertiinae
Comastoma falcatum	Comastoma pulmonarium	Gentianopsis barbata	Gentianopsis grandis	Gentianopsis paludosa	Halenia coreana	Halenia elliptica	Lomatogoniopsis alpina	Lomatogonium perenne	Pterygocalyx volubilis	Veratrilla baillonii	Swertia bifolia	Swertia bimaculata	Swertia cincta	Swertia cordata	Swertia dichotoma	Swertia dilatata	Swertia diluta	Swertia erythrosticta	Swertia franchetiana	Swertia hispidicalyx	Swertia kouitchensis	Swertia leducii	Swertia macrosperma	Swertia multicaulis	Swertia mussotii	Swertia nervosa	Swertia przewalskii	Swertia pubescens	Swertia punicea	Swertia souliei	Swertia tetraptera	Swertia verticillifolia	Swertia wolfgangiana
trnH-GUG	trnH-GUG	trnH-GUG	trnH-GUG	trnH-GUG	trnH-GUG	trnH-GUG	trnH-GUG	trnH-GUG	trnH-GUG	trnH-GUG	trnH-GUG	trnH-GUG	trnH-GUG	trnH-GUG	trnH-GUG	trnH-GUG	trnH-GUG	trnH-GUG	trnH-GUG	trnH-GUG	trnH-GUG	trnH-GUG	trnH-GUG	trnH-GUG	trnH-GUG	trnH-GUG	trnH-GUG	trnH-GUG	trnH-GUG	trnH-GUG	trnH-GUG	trnH-GUG	trnH-GUG
psbA	psbA	psbA	psbA	psbA	psbA	psbA	psbA	psbA	psbA	psbA	psbA	psbA	psbA	psbA	psbA	psbA	psbA	psbA	psbA	psbA	psbA	psbA	psbA	psbA	psbA	psbA	psbA	psbA	psbA	psbA	psbA	psbA	psbA
trnK-UUU	trnK-UUU	trnK-UUU	trnK-UUU	trnK-UUU	trnK-UUU	trnK-UUU	trnK-UUU	trnK-UUU	trnK-UUU	trnK-UUU	trnK-UUU	trnK-UUU	trnK-UUU	trnK-UUU	trnK-UUU	trnK-UUU	trnK-UUU	trnK-UUU	trnK-UUU	trnK-UUU	trnK-UUU	trnK-UUU	trnK-UUU	trnK-UUU	trnK-UUU	trnK-UUU	trnK-UUU	trnK-UUU	trnK-UUU	trnK-UUU	trnK-UUU	trnK-UUU	trnK-UUU
matK	matK	matK	matK	matK	matK	matK	matK	matK	matK	matK	matK	matK	matK	matK	matK	matK	matK	matK	matK	matK	matK	matK	matK	matK	matK	matK	matK	matK	matK	matK	matK	matK	matK
rps16			rps16		rps16	rps16				rps16	rps16	rps16		rps16			rps16	rps16	rps16	rps16	rps16	rps16	rps16		rps16		rps16		rps16	rps16	rps16	rps16	rps16
trnQ-UUG	trnQ-UUG	trnQ-UUG	trnQ-UUG	trnQ-UUG	trnQ-UUG	trnQ-UUG	trnQ-UUG	trnQ-UUG	trnQ-UUG	trnQ-UUG	trnQ-UUG	trnQ-UUG	trnQ-UUG	trnQ-UUG	trnQ-UUG	trnQ-UUG	trnQ-UUG	trnQ-UUG	trnQ-UUG	trnQ-UUG	trnQ-UUG	trnQ-UUG	trnQ-UUG	trnQ-UUG	trnQ-UUG	trnQ-UUG	trnQ-UUG	trnQ-UUG	trnQ-UUG	trnQ-UUG	trnQ-UUG	trnQ-UUG	trnQ-UUG
psbK	psbK	psbK	psbK	psbK	psbK	psbK	psbK	psbK	psbK	psbK	psbK	psbK	psbK	psbK	psbK	psbK	psbK	psbK	psbK	psbK	psbK	psbK	psbK	psbK	psbK	psbK	psbK	psbK	psbK	psbK	psbK	psbK	psbK
psbI	psbI	psbI	psbI	psbI	psbI	psbI	psbI	psbI	psbI	psbI	psbI	psbI	psbI	psbI	psbI	psbI	psbI	psbI	psbI	psbI	psbI	psbI	psbI	psbI	psbI	psbI	psbI	psbI	psbI	psbI	psbI	psbI	psbI
trnS-GCU	trnS-GCU	trnS-GCU	trnS-GCU	trnS-GCU	trnS-GCU	trnS-GCU	trnS-GCU	trnS-GCU	trnS-GCU	trnS-GCU	trnS-GCU	trnS-GCU	trnS-GCU	trnS-GCU	trnS-GCU	trnS-GCU	trnS-GCU	trnS-GCU	trnS-GCU	trnS-GCU	trnS-GCU	trnS-GCU	trnS-GCU	trnS-GCU	trnS-GCU	trnS-GCU	trnS-GCU	trnS-GCU	trnS-GCU	trnS-GCU	trnS-GCU	trnS-GCU	trnS-GCU
trnG-UCC	trnG-UCC	trnG-UCC	trnG-UCC	trnG-UCC	trnG-UCC	trnG-UCC	trnG-UCC	trnG-UCC	trnG-UCC	trnG-UCC	trnG-UCC	trnG-UCC	trnG-UCC	trnG-UCC	trnG-UCC	trnG-UCC	trnG-UCC	trnG-UCC	trnG-UCC	trnG-UCC	trnG-UCC	trnG-UCC	trnG-UCC	trnG-UCC	trnG-UCC	trnG-UCC	trnG-UCC	trnG-UCC	trnG-UCC	trnG-UCC	trnG-UCC	trnG-UCC	trnG-UCC
trnR-UCU	trnR	trnR-UCU	trnR-UCU	trnR-UCU	trnR-UCU	trnR	trnR	trnR	trnR	trnR-UCU	trnR-UCU	trnR-UCU	trnR-UCU	trnR-UCU	trnR-UCU	trnR-UCU	trnR-UCU	trnR-UCU	trnR-UCU	trnR-UCU	trnR-UCU	trnR-UCU	trnR-UCU	trnR	trnR-UCU	trnR-UCU	trnR-UCU	trnR-UCU	trnR-UCU	trnR-UCU	trnR-UCU	trnR-UCU	trnR-UCU
atpA	atpA	atpA	atpA	atpA	atpA	atpA	atpA	atpA	atpA	atpA	atpA	atpA	atpA	atpA	atpA	atpA	atpA	atpA	atpA	atpA	atpA	atpA	atpA	atpA	atpA	atpA	atpA	atpA	atpA	atpA	atpA	atpA	atpA
atpF	atpF	atpF	atpF	atpF	atpF	atpF	atpF	atpF	atpF	atpF	atpF	atpF	atpF	atpF	atpF	atpF	atpF	atpF	atpF	atpF	atpF	atpF	atpF	atpF	atpF	atpF	atpF	atpF	atpF	atpF	atpF	atpF	atpF
atpH	atpH	atpH	atpH	atpH	atpH	atpH	atpH	atpH	atpH	atpH	atpH	atpH	atpH	atpH	atpH	atpH	atpH	atpH	atpH	atpH	atpH	atpH	atpH	atpH	atpH	atpH	atpH	atpH	atpH	atpH	atpH	atpH	atpH
atpI	atpI	atpI	atpI	atpI	atpI	atpI	atpI	atpI	atpI	atpI	atpI	atpI	atpI	atpI	atpI	atpI	atpI	atpI	atpI	atpI	atpI	atpI	atpI	atpI	atpI	atpI	atpI	atpI	atpI	atpI	atpI	atpI	atpI
rps2	rps2	rps2	rps2	rps2	rps2	rps2	rps2	rps2	rps2	rps2	rps2	rps2	rps2	rps2	rps2	rps2	rps2	rps2	rps2	rps2	rps2	rps2	rps2	rps2	rps2	rps2	rps2	rps2	rps2	rps2	rps2	rps2	rps2
rpoC2	rpoC2	rpoC2	rpoC2	rpoC2	rpoC2	rpoC2	rpoC2	rpoC2	rpoC2	rpoC2	rpoC2	rpoC2	rpoC2	rpoC2	rpoC2	rpoC2	rpoC2	rpoC2	rpoC2	rpoC2	rpoC2	rpoC2	rpoC2	rpoC2	rpoC2	rpoC2	rpoC2	rpoC2	rpoC2	rpoC2	rpoC2	rpoC2	rpoC2
rpoC1	rpoC1	rpoC1	rpoC1	rpoC1	rpoC1	rpoC1	rpoC1	rpoC1	rpoC1	rpoC1	rpoC1	rpoC1	rpoC1	rpoC1	rpoC1	rpoC1	rpoC1	rpoC1	rpoC1	rpoC1	rpoC1	rpoC1	rpoC1	rpoC1	rpoC1	rpoC1	rpoC1	rpoC1	rpoC1	rpoC1	rpoC1	rpoC1	rpoC1
rpoB	rpoB	rpoB	rpoB	rpoB	rpoB	rpoB	rpoB	rpoB	rpoB	rpoB	rpoB	rpoB	rpoB	rpoB	rpoB	rpoB	rpoB	rpoB	rpoB	rpoB	rpoB	rpoB	rpoB	rpoB	rpoB	rpoB	rpoB	rpoB	rpoB	rpoB	rpoB	rpoB	rpoB
trnC-GCA	trnC-GCA	trnC-GCA	trnC-GCA	trnC-GCA	trnC-GCA	trnC-GCA	trnC-GCA	trnC-GCA	trnC-GCA	trnC-GCA	trnC-GCA	trnC-GCA	trnC-GCA	trnC-GCA	trnC-GCA	trnC-GCA	trnC-GCA	trnC-GCA	trnC-GCA	trnC-GCA	trnC-GCA	trnC-GCA	trnC-GCA	trnC-GCA	trnC-GCA	trnC-GCA	trnC-GCA	trnC-GCA	trnC-GCA	trnC-GCA	trnC-GCA	trnC-GCA	trnC-GCA
petN	petN	petN	petN	petN	petN	petN	petN	petN	petN	petN	petN	petN	petN	petN	petN	petN	petN	petN	petN	petN	petN	petN	petN	petN	petN	petN	petN	petN	petN	petN	petN	petN	petN
psbM	psbM	psbM	psbM	psbM	psbM	psbM	psbM	psbM	psbM	psbM	psbM	psbM	psbM	psbM	psbM	psbM	psbM	psbM	psbM	psbM	psbM	psbM	psbM	psbM	psbM	psbM	psbM	psbM	psbM	psbM	psbM	psbM	psbM
trnD-GUC	trnD-GUC	trnD-GUC	trnD-GUC	trnD-GUC	trnD-GUC	trnD-GUC	trnD-GUC	trnD-GUC	trnD-GUC	trnD-GUC	trnD-GUC	trnD-GUC	trnD-GUC	trnD-GUC	trnD-GUC	trnD-GUC	trnD-GUC	trnD-GUC	trnD-GUC	trnD-GUC	trnD-GUC	trnD-GUC	trnD-GUC	trnD-GUC	trnD-GUC	trnD-GUC	trnD-GUC	trnD-GUC	trnD-GUC	trnD-GUC	trnD-GUC	trnD-GUC	trnD-GUC
trnY-GUA	trnY-GUA	trnY-GUA	trnY-GUA	trnY-GUA	trnY-GUA	trnY-GUA	trnY-GUA	trnY-GUA	trnY-GUA	trnY-GUA	trnY-GUA	trnY-GUA	trnY-GUA	trnY-GUA	trnY-GUA	trnY-GUA	trnY-GUA	trnY-GUA	trnY-GUA	trnY-GUA	trnY-GUA	trnY-GUA	trnY-GUA	trnY-GUA	trnY-GUA	trnY-GUA	trnY-GUA	trnY-GUA	trnY-GUA	trnY-GUA	trnY-GUA	trnY-GUA	trnY-GUA
trnE-UUC	trnE-UUC	trnE-UUC	trnE-UUC	trnE-UUC	trnE-UUC	trnE-UUC	trnE-UUC	trnE-UUC	trnE-UUC	trnE-UUC	trnE-UUC	trnE-UUC	trnE-UUC	trnE-UUC	trnE-UUC	trnE-UUC	trnE-UUC	trnE-UUC	trnE-UUC	trnE-UUC	trnE-UUC	trnE-UUC	trnE-UUC	trnE-UUC	trnE-UUC	trnE-UUC	trnE-UUC	trnE-UUC	trnE-UUC	trnE-UUC	trnE-UUC	trnE-UUC	trnE-UUC
trnT-GGU	trnT-GGU	trnT-GGU	trnT-GGU	trnT-GGU	trnT-GGU	trnT-GGU	trnT-GGU	trnT-GGU	trnT-GGU	trnT-GGU	trnT-GGU	trnT-GGU	trnT-GGU	trnT-GGU	trnT-GGU	trnT-GGU	trnT-GGU	trnT-GGU	trnT-GGU	trnT-GGU	trnT-GGU	trnT-GGU	trnT-GGU	trnT-GGU	trnT-GGU	trnT-GGU	trnT-GGU	trnT-GGU	trnT-GGU	trnT-GGU	trnT-GGU	trnT-GGU	trnT-GGU
psbD	psbD	psbD	psbD	psbD	psbD	psbD	psbD	psbD	psbD	psbD	psbD	psbD	psbD	psbD	psbD	psbD	psbD	psbD	psbD	psbD	psbD	psbD	psbD	psbD	psbD	psbD	psbD	psbD	psbD	psbD	psbD	psbD	psbD
psbC	psbC	psbC	psbC	psbC	psbC	psbC	psbC	psbC	psbC	psbC	psbC	psbC	psbC	psbC	psbC	psbC	psbC	psbC	psbC	psbC	psbC	psbC	psbC	psbC	psbC	psbC	psbC	psbC	psbC	psbC	psbC	psbC	psbC
trnS-UGA	trnS-UGA	trnS-UGA	trnS-UGA	trnS-UGA	trnS-UGA	trnS-UGA	trnS-UGA	trnS-UGA	trnS-UGA	trnS-UGA	trnS-UGA	trnS-UGA	trnS-UGA	trnS-UGA	trnS-UGA	trnS-UGA	trnS-UGA	trnS-UGA	trnS-UGA	trnS-UGA	trnS-UGA	trnS-UGA	trnS-UGA	trnS-UGA	trnS-UGA	trnS-UGA	trnS-UGA	trnS-UGA	trnS-UGA	trnS-UGA	trnS-UGA	trnS-UGA	trnS-UGA
psbZ	psbZ	psbZ	psbZ	psbZ	psbZ	psbZ	psbZ	psbZ	psbZ	psbZ	psbZ	psbZ	psbZ	psbZ	psbZ	psbZ	psbZ	psbZ	psbZ	psbZ	psbZ	psbZ	psbZ	psbZ	psbZ	psbZ	psbZ	psbZ	psbZ	psbZ	psbZ	psbZ	psbZ
trnG-GCC	trnG-GCC	trnG-GCC	trnG-GCC	trnG-GCC	trnG-GCC	trnG-GCC	trnG-GCC	trnG-GCC	trnG-GCC	trnG-GCC	trnG-GCC	trnG-GCC	trnG-GCC	trnG-GCC	trnG-GCC	trnG-GCC	trnG-GCC	trnG-GCC	trnG-GCC	trnG-GCC	trnG-GCC	trnG-GCC	trnG-GCC	trnG-GCC	trnG-GCC	trnG-GCC	trnG-GCC	trnG-GCC	trnG-GCC	trnG-GCC	trnG-GCC	trnG-GCC	trnG-GCC
trnfM-CAU	trnfM-CAU	trnfM-CAU	trnfM-CAU	trnfM-CAU	trnfM-CAU	trnfM-CAU	trnfM-CAU	trnfM-CAU	trnfM-CAU	trnfM-CAU	trnfM-CAU	trnfM-CAU	trnfM-CAU	trnfM-CAU	trnfM-CAU	trnfM-CAU	trnfM-CAU	trnfM-CAU	trnfM-CAU	trnfM-CAU	trnfM-CAU	trnfM-CAU	trnfM-CAU	trnfM-CAU	trnfM-CAU	trnfM-CAU	trnfM-CAU	trnfM-CAU	trnfM-CAU	trnfM-CAU	trnfM-CAU	trnfM-CAU	trnfM-CAU
rps14	rps14	rps14	rps14	rps14	rps14	rps14	rps14	rps14	rps14	rps14	rps14	rps14	rps14	rps14	rps14	rps14	rps14	rps14	rps14	rps14	rps14	rps14	rps14	rps14	rps14	rps14	rps14	rps14	rps14	rps14	rps14	rps14	rps14
psaB	psaB	psaB	psaB	psaB	psaB	psaB	psaB	psaB	psaB	psaB	psaB	psaB	psaB	psaB	psaB	psaB	psaB	psaB	psaB	psaB	psaB	psaB	psaB	psaB	psaB	psaB	psaB	psaB	psaB	psaB	psaB	psaB	psaB
psaA	psaA	psaA	psaA	psaA	psaA	psaA	psaA	psaA	psaA	psaA	psaA	psaA	psaA	psaA	psaA	psaA	psaA	psaA	psaA	psaA	psaA	psaA	psaA	psaA	psaA	psaA	psaA	psaA	psaA	psaA	psaA	psaA	psaA
ycf3	ycf3	ycf3	ycf3	ycf3	ycf3	ycf3	ycf3	ycf3	ycf3	ycf3	ycf3	ycf3	ycf3	ycf3	ycf3	ycf3	ycf3	ycf3	ycf3	ycf3	ycf3	ycf3	ycf3	ycf3	ycf3	ycf3	ycf3	ycf3	ycf3	ycf3	ycf3	ycf3	ycf3
trnS-GGA	trnS-GGA	trnS-GGA	trnS-GGA	trnS-GGA	trnS-GGA	trnS-GGA	trnS-GGA	trnS-GGA	trnS-GGA	trnS-GGA	trnS-GGA	trnS-GGA	trnS-GGA	trnS-GGA	trnS-GGA	trnS-GGA	trnS-GGA	trnS-GGA	trnS-GGA	trnS	trnS-GGA	trnS-GGA	trnS-GGA	trnS-GGA	trnS-GGA	trnS-GGA	trnS-GGA	trnS-GGA	trnS-GGA	trnS-GGA	trnS-GGA	trnS-GGA	trnS-GGA
rps4	rps4	rps4	rps4	rps4	rps4	rps4	rps4	rps4	rps4	rps4	rps4	rps4	rps4	rps4	rps4	rps4	rps4	rps4	rps4	rps4	rps4	rps4	rps4	rps4	rps4	rps4	rps4	rps4	rps4	rps4	rps4	rps4	rps4
trnT-UGU	trnT-UGU	trnT-UGU	trnT-UGU	trnT-UGU	trnT-UGU	trnT-UGU	trnT-UGU	trnT-UGU	trnT-UGU	trnT-UGU	trnT-UGU	trnT-UGU	trnT-UGU	trnT-UGU	trnT-UGU	trnT-UGU	trnT-UGU	trnT-UGU	trnT-UGU	trnT-UGU	trnT-UGU	trnT-UGU	trnT-UGU	trnT-UGU	trnT-UGU	trnT-UGU	trnT-UGU	trnT-UGU	trnT-UGU	trnT-UGU	trnT-UGU	trnT-UGU	trnT-UGU
trnL-UAA	trnL-UAA	trnL-UAA	trnL-UAA	trnL-UAA	trnL-UAA	trnL-UAA	trnL-UAA	trnL-UAA	trnL-UAA	trnL-UAA	trnL-UAA	trnL-UAA	trnL-UAA	trnL-UAA	trnL-UAA	trnL-UAA	trnL-UAA	trnL-UAA	trnL-UAA	trnL-UAA	trnL-UAA	trnL-UAA	trnL-UAA	trnL-UAA	trnL-UAA	trnL-UAA	trnL-UAA	trnL-UAA	trnL-UAA	trnL-UAA	trnL-UAA	trnL-UAA	trnL-UAA
trnF-GAA	trnF-GAA	trnF-GAA	trnF-GAA	trnF-GAA	trnF-GAA	trnF-GAA	trnF-GAA	trnF-GAA	trnF-GAA	trnF-GAA	trnF-GAA	trnF-GAA	trnF-GAA	trnF-GAA	trnF-GAA	trnF-GAA	trnF-GAA	trnF-GAA	trnF-GAA	trnF-GAA	trnF-GAA	trnF-GAA	trnF-GAA	trnF-GAA	trnF-GAA	trnF-GAA	trnF-GAA	trnF-GAA	trnF-GAA	trnF-GAA	trnF-GAA	trnF-GAA	trnF-GAA
ndhJ	ndhJ	ndhJ	ndhJ	ndhJ	ndhJ	ndhJ	ndhJ	ndhJ	ndhJ	ndhJ	ndhJ	ndhJ	ndhJ	ndhJ	ndhJ	ndhJ	ndhJ	ndhJ	ndhJ	ndhJ	ndhJ	ndhJ	ndhJ	ndhJ	ndhJ	ndhJ	ndhJ	ndhJ	ndhJ	ndhJ	ndhJ	ndhJ	ndhJ
ndhK	ndhK	ndhK	ndhK	ndhK	ndhK	ndhK	ndhK	ndhK	ndhK	ndhK	ndhK	ndhK	ndhK	ndhK	ndhK	ndhK	ndhK	ndhK	ndhK	ndhK	ndhK	ndhK	ndhK	ndhK	ndhK	ndhK	ndhK	ndhK	ndhK	ndhK	ndhK	ndhK	ndhK
ndhC	ndhC	ndhC	ndhC	ndhC	ndhC	ndhC	ndhC	ndhC	ndhC	ndhC	ndhC	ndhC	ndhC	ndhC	ndhC	ndhC	ndhC	ndhC	ndhC	ndhC	ndhC	ndhC	ndhC	ndhC	ndhC	ndhC	ndhC	ndhC	ndhC	ndhC	ndhC	ndhC	ndhC
trnV-UAC	trnV-UAC	trnV-UAC	trnV-UAC	trnV-UAC	trnV-UAC	trnV-UAC	trnV-UAC	trnV-UAC	trnV-UAC	trnV-UAC	trnV-UAC	trnV-UAC	trnV-UAC	trnV-UAC	trnV-UAC	trnV-UAC	trnV-UAC	trnV-UAC	trnV-UAC	trnV-UAC	trnV-UAC	trnV-UAC	trnV-UAC	trnV-UAC	trnV-UAC	trnV-UAC	trnV-UAC	trnV-UAC	trnV-UAC	trnV-UAC	trnV-UAC	trnV-UAC	trnV-UAC
trnM-CAU	trnM-CAU	trnM-CAU	trnM-CAU	trnM-CAU	trnM-CAU	trnM-CAU	trnM-CAU	trnM-CAU	trnM-CAU	trnM-CAU	trnM-CAU	trnM-CAU	trnM-CAU	trnM-CAU	trnM-CAU	trnM-CAU	trnM-CAU	trnM-CAU	trnM-CAU	trnM-CAU	trnM-CAU	trnM-CAU	trnM-CAU	trnM-CAU	trnM-CAU	trnM-CAU	trnM-CAU	trnM-CAU	trnM-CAU	trnM-CAU	trnM-CAU	trnM-CAU	trnM-CAU
atpE	atpE	atpE	atpE	atpE	atpE	atpE	atpE	atpE	atpE	atpE	atpE	atpE	atpE	atpE	atpE	atpE	atpE	atpE	atpE	atpE	atpE	atpE	atpE	atpE	atpE	atpE	atpE	atpE	atpE	atpE	atpE	atpE	atpE
atpB	atpB	atpB	atpB	atpB	atpB	atpB	atpB	atpB	atpB	atpB	atpB	atpB	atpB	atpB	atpB	atpB	atpB	atpB	atpB	atpB	atpB	atpB	atpB	atpB	atpB	atpB	atpB	atpB	atpB	atpB	atpB	atpB	atpB
rbcL	rbcL	rbcL	rbcL	rbcL	rbcL	rbcL	rbcL	rbcL	rbcL	rbcL	rbcL	rbcL	rbcL	rbcL	rbcL	rbcL	rbcL	rbcL	rbcL	rbcL	rbcL	rbcL	rbcL	rbcL	rbcL	rbcL	rbcL	rbcL	rbcL	rbcL	rbcL	rbcL	rbcL
accD	accD	accD	accD	accD	accD	accD	accD	accD	accD	accD	accD	accD	accD	accD	accD	accD	accD	accD	accD	accD	accD	accD	accD	accD	accD	accD	accD	accD	accD	accD	accD	accD	accD
psaI	psaI	psaI	psaI	psaI	psaI	psaI	psaI	psaI	psaI	psaI	psaI	psaI	psaI	psaI	psaI	psaI	psaI	psaI	psaI	psaI	psaI	psaI	psaI	psaI	psaI	psaI	psaI	psaI	psaI	psaI	psaI	psaI	psaI
ycf4	ycf4	ycf4	ycf4	ycf4	ycf4	ycf4	ycf4	ycf4	ycf4	ycf4	ycf4	ycf4	ycf4	ycf4	ycf4	ycf4	ycf4	ycf4	ycf4	ycf4	ycf4	ycf4	ycf4	ycf4	ycf4	ycf4	ycf4	ycf4	ycf4	ycf4	ycf4	ycf4	ycf4
cemA	cemA	cemA	cemA	cemA	cemA	cemA	cemA	cemA	cemA	cemA	cemA	cemA	cemA	cemA	cemA	cemA	cemA	cemA	cemA	cemA	cemA	cemA	cemA	cemA	cemA	cemA	cemA	cemA	cemA	cemA	cemA	cemA	cemA
petA	petA	petA	petA	petA	petA	petA	petA	petA	petA	petA	petA	petA	petA	petA	petA	petA	petA	petA	petA	petA	petA	petA	petA	petA	petA	petA	petA	petA	petA	petA	petA	petA	petA
psbJ	psbJ	psbJ	psbJ	psbJ	psbJ	psbJ	psbJ	psbJ	psbJ	psbJ	psbJ	psbJ	psbJ	psbJ	psbJ	psbJ	psbJ	psbJ	psbJ	psbJ	psbJ	psbJ	psbJ	psbJ	psbJ	psbJ	psbJ	psbJ	psbJ	psbJ	psbJ	psbJ	psbJ
psbL	psbL	psbL	psbL	psbL	psbL	psbL	psbL	psbL	psbL	psbL	psbL	psbL	psbL	psbL	psbL	psbL	psbL	psbL	psbL	psbL	psbL	psbL	psbL	psbL	psbL	psbL	psbL	psbL	psbL	psbL	psbL	psbL	psbL
psbF	psbF	psbF	psbF	psbF	psbF	psbF	psbF	psbF	psbF	psbF	psbF	psbF	psbF	psbF	psbF	psbF	psbF	psbF	psbF	psbF	psbF	psbF	psbF	psbF	psbF	psbF	psbF	psbF	psbF	psbF	psbF	psbF	psbF
psbE	psbE	psbE	psbE	psbE	psbE	psbE	psbE	psbE	psbE	psbE	psbE	psbE	psbE	psbE	psbE	psbE	psbE	psbE	psbE	psbE	psbE	psbE	psbE	psbE	psbE	psbE	psbE	psbE	psbE	psbE	psbE	psbE	psbE
petL	petL	petL	petL	petL	petL	petL	petL	petL	petL	petL	petL	petL	petL	petL	petL	petL	petL	petL	petL	petL	petL	petL	petL	petL	petL	petL	petL	petL	petL	petL	petL	petL	petL
petG	petG	petG	petG	petG	petG	petG	petG	petG	petG	petG	petG	petG	petG	petG	petG	petG	petG	petG	petG	petG	petG	petG	petG	petG	petG	petG	petG	petG	petG	petG	petG	petG	petG
trnW-CCA	trnW-CCA	trnW-CCA	trnW-CCA	trnW-CCA	trnW-CCA	trnW-CCA	trnW-CCA	trnW-CCA	trnW-CCA	trnW-CCA	trnW-CCA	trnW-CCA	trnW-CCA	trnW-CCA	trnW-CCA	trnW-CCA	trnW-CCA	trnW-CCA	trnW-CCA	trnW-CCA	trnW-CCA	trnW-CCA	trnW-CCA	trnW-CCA	trnW-CCA	trnW-CCA	trnW-CCA	trnW-CCA	trnW-CCA	trnW-CCA	trnW-CCA	trnW-CCA	trnW-CCA
trnP-UGG	trnP	trnP-UGG	trnP-UGG	trnP-UGG	trnP-UGG	trnP	trnP	trnP	trnP	trnP-UGG	trnP-UGG	trnP-UGG	trnP-UGG	trnP-UGG	trnP-UGG	trnP-UGG	trnP-UGG	trnP-UGG	trnP-UGG	trnP-UGG	trnP-UGG	trnP-UGG	trnP-UGG	trnP	trnP-UGG	trnP-UGG	trnP-UGG	trnP-UGG	trnP-UGG	trnP-UGG	trnP-UGG	trnP-UGG	trnP-UGG
psaJ	psaJ	psaJ	psaJ	psaJ	psaJ	psaJ	psaJ	psaJ	psaJ	psaJ	psaJ	psaJ	psaJ	psaJ	psaJ	psaJ	psaJ	psaJ	psaJ	psaJ	psaJ	psaJ	psaJ	psaJ	psaJ	psaJ	psaJ	psaJ	psaJ	psaJ	psaJ	psaJ	psaJ
rpl33		rpl33	rpl33	rpl33	rpl33	rpl33	rpl33	rpl33		rpl33	rpl33	rpl33	rpl33	rpl33	rpl33		rpl33	rpl33	rpl33		rpl33	rpl33	rpl33	rpl33	rpl33	rpl33	rpl33	rpl33	rpl33	rpl33	rpl33	rpl33	rpl33
rps18	rps18	rps18	rps18	rps18	rps18	rps18	rps18	rps18	rps18	rps18	rps18	rps18	rps18	rps18	rps18	rps18	rps18	rps18	rps18	rps18	rps18	rps18	rps18	rps18	rps18	rps18	rps18	rps18	rps18	rps18	rps18	rps18	rps18
rpl20	rpl20	rpl20	rpl20	rpl20	rpl20	rpl20	rpl20	rpl20	rpl20	rpl20	rpl20	rpl20	rpl20	rpl20	rpl20	rpl20	rpl20	rpl20	rpl20	rpl20	rpl20	rpl20	rpl20	rpl20	rpl20	rpl20	rpl20	rpl20	rpl20	rpl20	rpl20	rpl20	rpl20
rps12	rps12	rps12	rps12	rps12	rps12	rps12	rps12	rps12	rps12	rps12	rps12	rps12	rps12	rps12	rps12	rps12	rps12	rps12	rps12	rps12	rps12	rps12	rps12	rps12	rps12	rps12	rps12	rps12	rps12	rps12	rps12	rps12	rps12
rps12	rps12	rps12	rps12	rps12	rps12	rps12	rps12	rps12	rps12	rps12	rps12	rps12	rps12	rps12	rps12	rps12	rps12	rps12	rps12	rps12	rps12	rps12	rps12	rps12	rps12	rps12	rps12	rps12	rps12	rps12	rps12	rps12	rps12
clpP	clpP	clpP	clpP	clpP	clpP	clpP	clpP	clpP	clpP	clpP	clpP	clpP	clpP	clpP	clpP	clpP	clpP	clpP	clpP	clpP	clpP	clpP	clpP	clpP	clpP	clpP	clpP	clpP	clpP	clpP	clpP	clpP	clpP
psbB	psbB	psbB	psbB	psbB	psbB	psbB	psbB	psbB	psbB	psbB	psbB	psbB	psbB	psbB	psbB	psbB	psbB	psbB	psbB	psbB	psbB	psbB	psbB	psbB	psbB	psbB	psbB	psbB	psbB	psbB	psbB	psbB	psbB
psbT	psbT	psbT	psbT	psbT	psbT	psbT	psbT	psbT	psbT	psbT	psbT	psbT	psbT	psbT	psbT	psbT	psbT	psbT	psbT	psbT	psbT	psbT	psbT	psbT	psbT	psbT	psbT	psbT	psbT	psbT	psbT	psbT	psbT
psbN	psbN	psbN	psbN	psbN	psbN	psbN	psbN	psbN	psbN	psbN	psbN	psbN	psbN	psbN	psbN	psbN	psbN	psbN	psbN	psbN	psbN	psbN	psbN	psbN	psbN	psbN	psbN	psbN	psbN	psbN	psbN	psbN	psbN
psbH	psbH	psbH	psbH	psbH	psbH	psbH	psbH	psbH	psbH	psbH	psbH	psbH	psbH	psbH	psbH	psbH	psbH	psbH	psbH	psbH	psbH	psbH	psbH	psbH	psbH	psbH	psbH	psbH	psbH	psbH	psbH	psbH	psbH
petB	petB	petB	petB	petB	petB	petB	petB	petB	petB	petB	petB	petB	petB	petB	petB	petB	petB	petB	petB	petB	petB	petB	petB	petB	petB	petB	petB	petB	petB	petB	petB	petB	petB
petD	petD	petD	petD	petD	petD	petD	petD	petD	petD	petD	petD	petD	petD	petD	petD	petD	petD	petD	petD	petD	petD	petD	petD	petD	petD	petD	petD	petD	petD	petD	petD	petD	petD
rpoA	rpoA	rpoA	rpoA	rpoA	rpoA	rpoA	rpoA	rpoA	rpoA	rpoA	rpoA	rpoA	rpoA	rpoA	rpoA	rpoA	rpoA	rpoA	rpoA	rpoA	rpoA	rpoA	rpoA	rpoA	rpoA	rpoA	rpoA	rpoA	rpoA	rpoA	rpoA	rpoA	rpoA
rps11	rps11	rps11	rps11	rps11	rps11	rps11	rps11	rps11	rps11	rps11	rps11	rps11	rps11	rps11	rps11	rps11	rps11	rps11	rps11	rps11	rps11	rps11	rps11	rps11	rps11	rps11	rps11	rps11	rps11	rps11	rps11	rps11	rps11
rpl36	rpl36	rpl36	rpl36	rpl36	rpl36	rpl36	rpl36	rpl36	rpl36	rpl36	rpl36	rpl36	rpl36	rpl36	rpl36	rpl36	rpl36	rpl36	rpl36	rpl36	rpl36	rpl36	rpl36	rpl36	rpl36	rpl36	rpl36	rpl36	rpl36	rpl36	rpl36	rpl36	rpl36
infA	infA	infA	infA		infA	infA	infA	infA	infA	infA	infA	infA	infA	infA	infA	infA	infA	infA	infA	infA	infA	infA	infA	infA	infA	infA	infA	infA	infA	infA	infA	infA	infA
rps8	rps8	rps8	rps8	rps8	rps8	rps8	rps8	rps8	rps8	rps8	rps8	rps8	rps8	rps8	rps8	rps8	rps8	rps8	rps8	rps8	rps8	rps8	rps8	rps8	rps8	rps8	rps8	rps8	rps8	rps8	rps8	rps8	rps8
rpl14	rpl14	rpl14	rpl14	rpl14	rpl14	rpl14	rpl14	rpl14	rpl14	rpl14	rpl14	rpl14	rpl14	rpl14	rpl14	rpl14	rpl14	rpl14	rpl14	rpl14	rpl14	rpl14	rpl14	rpl14	rpl14	rpl14	rpl14	rpl14	rpl14	rpl14	rpl14	rpl14	rpl14
rpl16	rpl16	rpl16	rpl16	rpl16	rpl16	rpl16	rpl16	rpl16	rpl16	rpl16	rpl16	rpl16	rpl16	rpl16	rpl16	rpl16	rpl16	rpl16	rpl16	rpl16	rpl16	rpl16	rpl16	rpl16	rpl16	rpl16	rpl16	rpl16	rpl16	rpl16	rpl16	rpl16	rpl16
rps3	rps3	rps3	rps3	rps3	rps3	rps3	rps3	rps3	rps3	rps3	rps3	rps3	rps3	rps3	rps3	rps3	rps3	rps3	rps3	rps3	rps3	rps3	rps3	rps3	rps3	rps3	rps3	rps3	rps3	rps3	rps3	rps3	rps3
rpl22	rpl22	rpl22	rpl22	rpl22	rpl22	rpl22	rpl22	rpl22	rpl22	rpl22	rpl22	rpl22	rpl22	rpl22	rpl22	rpl22	rpl22	rpl22	rpl22	rpl22	rpl22	rpl22	rpl22	rpl22	rpl22	rpl22	rpl22	rpl22	rpl22	rpl22	rpl22	rpl22	rpl22
rps19	rps19	rps19	rps19	rps19	rps19	rps19	rps19		rps19	rps19	rps19	rps19	rps19	rps19	rps19	rps19	rps19	rps19	rps19	rps19	rps19	rps19	rps19	rps19	rps19	rps19	rps19	rps19	rps19	rps19	rps19	rps19	rps19
rpl2	rpl2	rpl2	rpl2	rpl2	rpl2	rpl2	rpl2	rpl2	rpl2	rpl2	rpl2	rpl2	rpl2	rpl2	rpl2	rpl2	rpl2	rpl2	rpl2	rpl2	rpl2	rpl2	rpl2	rpl2	rpl2	rpl2	rpl2	rpl2	rpl2	rpl2	rpl2	rpl2	rpl2
rpl23	rpl23	rpl23	rpl23	rpl23	rpl23	rpl23	rpl23	rpl23	rpl23	rpl23	rpl23	rpl23	rpl23	rpl23	rpl23	rpl23	rpl23	rpl23	rpl23	rpl23	rpl23	rpl23	rpl23	rpl23	rpl23	rpl23	rpl23	rpl23	rpl23	rpl23	rpl23	rpl23	rpl23
trnI-CAU	trnI-CAU	trnI-CAU	trnI-CAU	trnI-CAU	trnI-CAU	trnI-CAU	trnI-CAU	trnI-CAU	trnI-CAU	trnI-CAU	trnI-CAU	trnI-CAU	trnI-CAU	trnI-CAU	trnI-CAU	trnI-CAU	trnI-CAU	trnI-CAU	trnI-CAU	trnI-CAU	trnI-CAU	trnI-CAU	trnI-CAU	trnI-CAU	trnI-CAU	trnI-CAU	trnI-CAU	trnI-CAU	trnI-CAU	trnI-CAU	trnI-CAU	trnI-CAU	trnI-CAU
ycf2	ycf2	ycf2	ycf2	ycf2	ycf2	ycf2	ycf2	ycf2	ycf2	ycf2	ycf2	ycf2	ycf2	ycf2	ycf2	ycf2	ycf2	ycf2	ycf2	ycf2	ycf2	ycf2	ycf2	ycf2	ycf2	ycf2	ycf2	ycf2	ycf2	ycf2	ycf2	ycf2	ycf2
ycf15	ycf15	ycf15	ycf15		ycf15	ycf15	ycf15	ycf15	ycf15	ycf15	ycf15	ycf15	ycf15	ycf15	ycf15	ycf15	ycf15	ycf15	ycf15	ycf15	ycf15	ycf15	ycf15	ycf15	ycf15	ycf15	ycf15	ycf15	ycf15	ycf15	ycf15	ycf15	ycf15
trnL-CAA	trnL-CAA	trnL-CAA	trnL-CAA	trnL-CAA	trnL-CAA	trnL-CAA	trnL-CAA	trnL-CAA	trnL-CAA	trnL-CAA	trnL-CAA	trnL-CAA	trnL-CAA	trnL-CAA	trnL-CAA	trnL-CAA	trnL-CAA	trnL-CAA	trnL-CAA	trnL-CAA	trnL-CAA	trnL-CAA	trnL-CAA	trnL-CAA	trnL-CAA	trnL-CAA	trnL-CAA	trnL-CAA	trnL-CAA	trnL-CAA	trnL-CAA	trnL-CAA	trnL-CAA
ndhB	ndhB	ndhB	ndhB	ndhB	ndhB	ndhB	ndhB	ndhB	ndhB	ndhB	ndhB	ndhB	ndhB	ndhB	ndhB	ndhB	ndhB	ndhB	ndhB	ndhB	ndhB	ndhB	ndhB	ndhB	ndhB	ndhB	ndhB	ndhB	ndhB	ndhB	ndhB	ndhB	ndhB
rps7	rps7	rps7	rps7	rps7	rps7	rps7	rps7	rps7	rps7	rps7	rps7	rps7	rps7	rps7	rps7	rps7	rps7	rps7	rps7	rps7	rps7	rps7	rps7	rps7	rps7	rps7	rps7	rps7	rps7	rps7	rps7	rps7	rps7
trnV-GAC	trnV-GAC	trnV-GAC	trnV-GAC	trnV-GAC	trnV-GAC	trnV-GAC	trnV-GAC	trnV-GAC	trnV-GAC	trnV-GAC	trnV-GAC	trnV-GAC	trnV-GAC	trnV-GAC	trnV-GAC	trnV-GAC	trnV-GAC	trnV-GAC	trnV-GAC	trnV-GAC	trnV-GAC	trnV-GAC	trnV-GAC	trnV-GAC	trnV-GAC	trnV-GAC	trnV-GAC	trnV-GAC	trnV-GAC	trnV-GAC	trnV-GAC	trnV-GAC	trnV-GAC
rrn16	rrn16	rrn16S	rrn16	rrn16	rrn16	rrn16	rrn16	rrn16	rrn16	rrn16S	rrn16	rrn16	rrn16	rrn16	rrn16	rrn16	rrn16	rrn16	rrn16	rrn16	rrn16	rrn16	rrn16	rrn16	rrn16	rrn16	rrn16	rrn16	rrn16	rrn16	rrn16	rrn16	rrn16
trnI-GAU	trnI-GAU	trnI-GAU	trnI-GAU	trnI-GAU	trnI-GAU	trnI-GAU	trnI-GAU	trnI-GAU	trnI-GAU	trnI-GAU	trnI-GAU	trnI-GAU	trnI-GAU	trnI-GAU	trnI-GAU	trnI-GAU	trnI-GAU	trnI-GAU	trnI-GAU	trnI-GAU	trnI-GAU	trnI-GAU	trnI-GAU	trnI-GAU	trnI-GAU	trnI-GAU	trnI-GAU	trnI-GAU	trnI-GAU	trnI-GAU	trnI-GAU	trnI-GAU	trnI-GAU
trnA-UGC	trnA-UGC	trnA-UGC	trnA-UGC	trnA-UGC	trnA-UGC	trnA-UGC	trnA-UGC	trnA-UGC	trnA-UGC	trnA-UGC	trnA-UGC	trnA-UGC	trnA-UGC	trnA-UGC	trnA-UGC	trnA-UGC	trnA-UGC	trnA-UGC	trnA-UGC	trnA-UGC	trnA-UGC	trnA-UGC	trnA-UGC	trnA-UGC	trnA-UGC	trnA-UGC	trnA-UGC	trnA-UGC	trnA-UGC	trnA-UGC	trnA-UGC	trnA-UGC	trnA-UGC
rrn23	rrn23	rrn23S	rrn23	rrn23	rrn23	rrn23	rrn23	rrn23	rrn23	rrn23S	rrn23	rrn23	rrn23	rrn23	rrn23	rrn23	rrn23	rrn23	rrn23	rrn23	rrn23	rrn23	rrn23	rrn23	rrn23	rrn23	rrn23	rrn23	rrn23	rrn23	rrn23	rrn23	rrn23
rrn4.5	rrn4.5	rrn4.5S	rrn4.5	rrn4.5	rrn4.5	rrn4.5	rrn4.5	rrn4.5	rrn4.5	rrn4.5S	rrn4.5	rrn4.5	rrn4.5	rrn4.5	rrn4.5	rrn4.5	rrn4.5	rrn4.5	rrn4.5	rrn4.5	rrn4.5	rrn4.5	rrn4.5	rrn4.5	rrn4.5	rrn4.5	rrn4.5	rrn4.5	rrn4.5	rrn4.5	rrn4.5	rrn4.5	rrn4.5
rrn5	rrn5	rrn5S	rrn5	rrn5	rrn5	rrn5	rrn5	rrn5	rrn5	rrn5S	rrn5	rrn5	rrn5	rrn5	rrn5	rrn5	rrn5	rrn5	rrn5	rrn5	rrn5	rrn5	rrn5	rrn5	rrn5	rrn5	rrn5	rrn5	rrn5	rrn5	rrn5	rrn5	rrn5
trnR-ACG	trnR	trnR-ACG	trnR-ACG	trnR-ACG	trnR-ACG	trnR	trnR	trnR	trnR	trnR-ACG	trnR-ACG	trnR-ACG	trnR-ACG	trnR-ACG	trnR-ACG	trnR-ACG	trnR-ACG	trnR-ACG	trnR-ACG	trnR-ACG	trnR-ACG	trnR-ACG	trnR-ACG	trnR	trnR-ACG	trnR-ACG	trnR-ACG	trnR-ACG	trnR-ACG	trnR-ACG	trnR-ACG	trnR-ACG	trnR-ACG
trnN-GUU	trnN-GUU	trnN-GUU	trnN-GUU	trnN-GUU	trnN-GUU	trnN-GUU	trnN-GUU	trnN-GUU	trnN-GUU	trnN-GUU	trnN-GUU	trnN-GUU	trnN-GUU	trnN-GUU	trnN-GUU	trnN-GUU	trnN-GUU	trnN-GUU	trnN-GUU	trnN-GUU	trnN-GUU	trnN-GUU	trnN-GUU	trnN-GUU	trnN-GUU	trnN-GUU	trnN-GUU	trnN-GUU	trnN-GUU	trnN-GUU	trnN-GUU	trnN-GUU	trnN-GUU
ycf1			ycf1	ycf1	ycf1					ycf1	ycf1	ycf1	ycf1	ycf1	ycf1	ycf1	ycf1	ycf1	ycf1	ycf1	ycf1	ycf1	ycf1		ycf1		ycf1	ycf1	ycf1	ycf1	ycf1	ycf1	ycf1
ndhF	ndhF	ndhF	ndhF	ndhF	ndhF	ndhF	ndhF	ndhF	ndhF	ndhF	ndhF	ndhF	ndhF	ndhF	ndhF	ndhF	ndhF	ndhF	ndhF	ndhF	ndhF	ndhF	ndhF	ndhF	ndhF	ndhF	ndhF	ndhF	ndhF	ndhF	ndhF	ndhF	ndhF
rpl32	rpl32	rpl32	rpl32	rpl32	rpl32	rpl32	rpl32	rpl32	rpl32	rpl32	rpl32	rpl32	rpl32	rpl32	rpl32	rpl32	rpl32	rpl32	rpl32	rpl32	rpl32	rpl32	rpl32	rpl32	rpl32	rpl32	rpl32	rpl32	rpl32	rpl32	rpl32	rpl32	rpl32
trnL-UAG	trnL-UAG	trnL-UAG	trnL-UAG	trnL-UAG	trnL-UAG	trnL-UAG	trnL-UAG	trnL-UAG	trnL-UAG	trnL-UAG	trnL-UAG	trnL-UAG	trnL-UAG	trnL-UAG	trnL-UAG	trnL-UAG	trnL-UAG	trnL-UAG	trnL-UAG	trnL-UAG	trnL-UAG	trnL-UAG	trnL-UAG	trnL-UAG	trnL-UAG	trnL-UAG	trnL-UAG	trnL-UAG	trnL-UAG	trnL-UAG	trnL-UAG	trnL-UAG	trnL-UAG
ccsA	ccsA	ccsA	ccsA	ccsA	ccsA	ccsA	ccsA	ccsA	ccsA	ccsA	ccsA	ccsA	ccsA	ccsA	ccsA	ccsA	ccsA	ccsA	ccsA	ccsA	ccsA	ccsA	ccsA	ccsA	ccsA	ccsA	ccsA	ccsA	ccsA	ccsA	ccsA	ccsA	ccsA
ndhD	ndhD	ndhD	ndhD	ndhD	ndhD	ndhD	ndhD	ndhD	ndhD	ndhD	ndhD	ndhD	ndhD	ndhD	ndhD	ndhD	ndhD	ndhD	ndhD	ndhD	ndhD	ndhD	ndhD	ndhD	ndhD	ndhD	ndhD	ndhD	ndhD	ndhD	ndhD	ndhD	ndhD
psaC	psaC	psaC	psaC	psaC	psaC	psaC	psaC	psaC	psaC	psaC	psaC	psaC	psaC	psaC	psaC	psaC	psaC	psaC	psaC	psaC	psaC	psaC	psaC	psaC	psaC	psaC	psaC	psaC	psaC	psaC	psaC	psaC	psaC
ndhE	ndhE	ndhE	ndhE	ndhE	ndhE	ndhE	ndhE	ndhE	ndhE	ndhE	ndhE	ndhE	ndhE	ndhE	ndhE	ndhE	ndhE	ndhE	ndhE	ndhE	ndhE	ndhE	ndhE	ndhE	ndhE	ndhE	ndhE	ndhE	ndhE	ndhE	ndhE	ndhE	ndhE
ndhG	ndhG	ndhG	ndhG	ndhG	ndhG	ndhG	ndhG	ndhG	ndhG	ndhG	ndhG	ndhG	ndhG	ndhG	ndhG	ndhG	ndhG	ndhG	ndhG	ndhG	ndhG	ndhG	ndhG	ndhG	ndhG	ndhG	ndhG	ndhG	ndhG	ndhG	ndhG	ndhG	ndhG
ndhI	ndhI	ndhI	ndhI	ndhI	ndhI	ndhI	ndhI	ndhI	ndhI	ndhI	ndhI	ndhI	ndhI	ndhI	ndhI	ndhI	ndhI	ndhI	ndhI	ndhI	ndhI	ndhI	ndhI	ndhI	ndhI	ndhI	ndhI	ndhI	ndhI	ndhI	ndhI	ndhI	ndhI
ndhA	ndhA	ndhA	ndhA	ndhA	ndhA	ndhA	ndhA	ndhA	ndhA	ndhA	ndhA	ndhA	ndhA	ndhA	ndhA	ndhA	ndhA	ndhA	ndhA	ndhA	ndhA	ndhA	ndhA	ndhA	ndhA	ndhA	ndhA	ndhA	ndhA	ndhA	ndhA	ndhA	ndhA
ndhH	ndhH	ndhH	ndhH	ndhH	ndhH	ndhH	ndhH	ndhH	ndhH	ndhH	ndhH	ndhH	ndhH	ndhH	ndhH	ndhH	ndhH	ndhH	ndhH	ndhH	ndhH	ndhH	ndhH	ndhH	ndhH	ndhH	ndhH	ndhH	ndhH	ndhH	ndhH	ndhH	ndhH
rps15	rps15	rps15	rps15	rps15	rps15	rps15	rps15	rps15	rps15	rps15	rps15	rps15	rps15	rps15	rps15	rps15	rps15	rps15	rps15	rps15	rps15	rps15	rps15	rps15	rps15	rps15	rps15	rps15	rps15	rps15	rps15	rps15	rps15
ycf1	ycf1	ycf1	ycf1		ycf1	ycf1	ycf1	ycf1	ycf1	ycf1	ycf1	ycf1	ycf1	ycf1	ycf1	ycf1	ycf1	ycf1	ycf1	ycf1	ycf1	ycf1	ycf1	ycf1	ycf1	ycf1	ycf1	ycf1	ycf1	ycf1	ycf1	ycf1	ycf1
trnN-GUU	trnN-GUU	trnN-GUU	trnN-GUU	trnN-GUU	trnN-GUU	trnN-GUU	trnN-GUU	trnN-GUU	trnN-GUU	trnN-GUU	trnN-GUU	trnN-GUU	trnN-GUU	trnN-GUU	trnN-GUU	trnN-GUU	trnN-GUU	trnN-GUU	trnN-GUU	trnN-GUU	trnN-GUU	trnN-GUU	trnN-GUU	trnN-GUU	trnN-GUU	trnN-GUU	trnN-GUU	trnN-GUU	trnN-GUU	trnN-GUU	trnN-GUU	trnN-GUU	trnN-GUU
trnR-ACG	trnR	trnR-ACG	trnR-ACG	trnR-ACG	trnR-ACG	trnR	trnR	trnR	trnR	trnR-ACG	trnR-ACG	trnR-ACG	trnR-ACG	trnR-ACG	trnR-ACG	trnR-ACG	trnR-ACG	trnR-ACG	trnR-ACG	trnR-ACG	trnR-ACG	trnR-ACG	trnR-ACG	trnR	trnR-ACG	trnR-ACG	trnR-ACG	trnR-ACG	trnR-ACG	trnR-ACG	trnR-ACG	trnR-ACG	trnR-ACG
rrn5	rrn5	rrn5S	rrn5	rrn5	rrn5	rrn5	rrn5	rrn5	rrn5	rrn5S	rrn5	rrn5	rrn5	rrn5	rrn5	rrn5	rrn5	rrn5	rrn5	rrn5	rrn5	rrn5	rrn5	rrn5	rrn5	rrn5	rrn5	rrn5	rrn5	rrn5	rrn5	rrn5	rrn5
rrn4.5	rrn4.5	rrn4.5S	rrn4.5	rrn4.5	rrn4.5	rrn4.5	rrn4.5	rrn4.5	rrn4.5	rrn4.5S	rrn4.5	rrn4.5	rrn4.5	rrn4.5	rrn4.5	rrn4.5	rrn4.5	rrn4.5	rrn4.5	rrn4.5	rrn4.5	rrn4.5	rrn4.5	rrn4.5	rrn4.5	rrn4.5	rrn4.5	rrn4.5	rrn4.5	rrn4.5	rrn4.5	rrn4.5	rrn4.5
rrn23	rrn23	rrn23S	rrn23	rrn23	rrn23	rrn23	rrn23	rrn23	rrn23	rrn23S	rrn23	rrn23	rrn23	rrn23	rrn23	rrn23	rrn23	rrn23	rrn23	rrn23	rrn23	rrn23	rrn23	rrn23	rrn23	rrn23	rrn23	rrn23	rrn23	rrn23	rrn23	rrn23	rrn23
trnA-UGC	trnA-UGC	trnA-UGC	trnA-UGC	trnA-UGC	trnA-UGC	trnA-UGC	trnA-UGC	trnA-UGC	trnA-UGC	trnA-UGC	trnA-UGC	trnA-UGC	trnA-UGC	trnA-UGC	trnA-UGC	trnA-UGC	trnA-UGC	trnA-UGC	trnA-UGC	trnA-UGC	trnA-UGC	trnA-UGC	trnA-UGC	trnA-UGC	trnA-UGC	trnA-UGC	trnA-UGC	trnA-UGC	trnA-UGC	trnA-UGC	trnA-UGC	trnA-UGC	trnA-UGC
trnI-GAU	trnI-GAU	trnI-GAU	trnI-GAU	trnI-GAU	trnI-GAU	trnI-GAU	trnI-GAU	trnI-GAU	trnI-GAU	trnI-GAU	trnI-GAU	trnI-GAU	trnI-GAU	trnI-GAU	trnI-GAU	trnI-GAU	trnI-GAU	trnI-GAU	trnI-GAU	trnI-GAU	trnI-GAU	trnI-GAU	trnI-GAU	trnI-GAU	trnI-GAU	trnI-GAU	trnI-GAU	trnI-GAU	trnI-GAU	trnI-GAU	trnI-GAU	trnI-GAU	trnI-GAU
rrn16	rrn16	rrn16S	rrn16	rrn16	rrn16	rrn16	rrn16	rrn16	rrn16	rrn16S	rrn16	rrn16	rrn16	rrn16	rrn16	rrn16	rrn16	rrn16	rrn16	rrn16	rrn16	rrn16	rrn16	rrn16	rrn16	rrn16	rrn16	rrn16	rrn16	rrn16	rrn16	rrn16	rrn16
trnV-GAC	trnV-GAC	trnV-GAC	trnV-GAC	trnV-GAC	trnV-GAC	trnV-GAC	trnV-GAC	trnV-GAC	trnV-GAC	trnV-GAC	trnV-GAC	trnV-GAC	trnV-GAC	trnV-GAC	trnV-GAC	trnV-GAC	trnV-GAC	trnV-GAC	trnV-GAC	trnV-GAC	trnV-GAC	trnV-GAC	trnV-GAC	trnV-GAC	trnV-GAC	trnV-GAC	trnV-GAC	trnV-GAC	trnV-GAC	trnV-GAC	trnV-GAC	trnV-GAC	trnV-GAC
rps7	rps7	rps7	rps7	rps7	rps7	rps7	rps7	rps7	rps7	rps7	rps7	rps7	rps7	rps7	rps7	rps7	rps7	rps7	rps7	rps7	rps7	rps7	rps7	rps7	rps7	rps7	rps7	rps7	rps7	rps7	rps7	rps7	rps7
ndhB	ndhB	ndhB	ndhB	ndhB	ndhB	ndhB	ndhB	ndhB	ndhB	ndhB	ndhB	ndhB	ndhB	ndhB	ndhB	ndhB	ndhB	ndhB	ndhB	ndhB	ndhB	ndhB	ndhB	ndhB	ndhB	ndhB	ndhB	ndhB	ndhB	ndhB	ndhB	ndhB	ndhB
trnL-CAA	trnL-CAA	trnL-CAA	trnL-CAA	trnL-CAA	trnL-CAA	trnL-CAA	trnL-CAA	trnL-CAA	trnL-CAA	trnL-CAA	trnL-CAA	trnL-CAA	trnL-CAA	trnL-CAA	trnL-CAA	trnL-CAA	trnL-CAA	trnL-CAA	trnL-CAA	trnL-CAA	trnL-CAA	trnL-CAA	trnL-CAA	trnL-CAA	trnL-CAA	trnL-CAA	trnL-CAA	trnL-CAA	trnL-CAA	trnL-CAA	trnL-CAA	trnL-CAA	trnL-CAA
ycf15	ycf15	ycf15	ycf15	ycf15	ycf15	ycf15	ycf15	ycf15	ycf15	ycf15	ycf15	ycf15	ycf15	ycf15	ycf15	ycf15	ycf15	ycf15	ycf15	ycf15	ycf15	ycf15	ycf15	ycf15	ycf15	ycf15	ycf15	ycf15	ycf15	ycf15	ycf15	ycf15	ycf15
ycf2	ycf2	ycf2	ycf2	ycf2	ycf2	ycf2	ycf2	ycf2	ycf2	ycf2	ycf2	ycf2	ycf2	ycf2	ycf2	ycf2	ycf2	ycf2	ycf2	ycf2	ycf2	ycf2	ycf2	ycf2	ycf2	ycf2	ycf2	ycf2	ycf2	ycf2	ycf2	ycf2	ycf2
trnI-CAU	trnI-CAU	trnI-CAU	trnI-CAU	trnI-CAU	trnI-CAU	trnI-CAU	trnI-CAU	trnI-CAU	trnI-CAU	trnI-CAU	trnI-CAU	trnI-CAU	trnI-CAU	trnI-CAU	trnI-CAU	trnI-CAU	trnI-CAU	trnI-CAU	trnI-CAU	trnI-CAU	trnI-CAU	trnI-CAU	trnI-CAU	trnI-CAU	trnI-CAU	trnI-CAU	trnI-CAU	trnI-CAU	trnI-CAU	trnI-CAU	trnI-CAU	trnI-CAU	trnI-CAU
rpl23	rpl23	rpl23	rpl23	rpl23	rpl23	rpl23	rpl23	rpl23	rpl23	rpl23	rpl23	rpl23	rpl23	rpl23	rpl23	rpl23	rpl23	rpl23	rpl23	rpl23	rpl23	rpl23	rpl23	rpl23	rpl23	rpl23	rpl23	rpl23	rpl23	rpl23	rpl23	rpl23	rpl23
	rpl2	rpl2	rpl2	rpl2	rpl2	rpl2	rpl2	rpl2	rpl2	rpl2	rpl2	rpl2	rpl2	rpl2	rpl2	rpl2	rpl2	rpl2	rpl2	rpl2	rpl2	rpl2	rpl2	rpl2	rpl2	rpl2	rpl2	rpl2	rpl2	rpl2	rpl2	rpl2	rpl2
rps19			rps19		rps19	rps19		rps19		rps19		rps19	rps19			rps19	rps19			rps19		rps19			rps19			rps19		rps19	rps19	rps19	rps19
