# Supplementary material for: Comparative chloroplast genomics of 34 species in subtribe Swertiinae (Gentianaceae) with implications for its phylogeny
Source: BMC Plant Biol. 2023 Mar 28;23:164. doi: 10.1186/s12870-023-04183-1 (PMC10044379; doi:10.1186/s12870-023-04183-1)
Supplement: Supplementary file 2 — Additional file 2: Table S2. Length of genes with introns in the cp genomes of 34 species of 9 genus in Subtribe Swertiinae. [file 12870_2023_4183_MOESM2_ESM.xlsx]

## Sheet: Sheet1
Table S2 Length of genes with introns in the cp genomes of 34 species of 9 genus in Subtribe Swertiinae
Species	Gene	Exon1 Length(bp)	Intron1 Length (bp)	Exon2 Length (bp)	Intron2 Length (bp)	Exon3 Length (bp)
Comastoma falcatum	trnK-UUU	34	2527	36
	trnG-UCC	22	681	48
	atpF	414	747	154
	rpoC1	1646	741	434
	ycf3	154	785	225	751	125
	trnL-UAA	36	373	49
	trnV-UAC	36	616	37
	rps12	112	——	25	536	232
	clpP	227	667	291	794	70
	petB	5	710	641
	petD	7	679	474
	rpl16	401	768	8
	rpl2	434	658	392
	ndhB	755	684	776
	trnI-GAU	34	938	36
	trnA-UGC	37	827	34
	ndhA	540	1159	553
Comastoma pulmonarium	trnK-UUU	34	2518	34
	trnG-UCC	22	700	47
	atpF	410	716	158
	rpoC1	1625	733	434
	ycf3	152	777	227	747	125
	trnL-UAA	36	374	49
	trnV-UAC	36	613	37
	rps12	113	——	25	536	231
	clpP	227	668	291	794	70
	petB	5	704	641
	petD	7	679	474
	rpl16	398	769	8
	rpl2	434	658	392
	ndhB	755	684	776
	trnI-GAU	34	936	41
	trnA-UGC	37	824	34
	ndhA	539	1182	554
Gentianopsis barbata	trnK-UUU	34	2453	36
	trnG-UCC	22	682	47
	atpF	403	709	159
	rpoC1	1627	732	429
	ycf3	152	781	229	747	123
	trnL-UAA	36	379	49
	trnV-UAC	36	603	37
	rps12	113	——	25	535	231
	clpP	225	674	293	784	70
	petB	5	674	641
	petD	7	774	474
	rpl16	398	777	8
	rpl2	430	658	396
	ndhB	757	684	774
	trnI-GAU	41	948	34
	trnA-UGC	37	815	34
	ndhA	538	1094	567
Gentianopsis grandis	trnK-UUU	34	2456	36
	trnG-UCC	22	682	47
	atpF	404	712	158
	rpoC1	1622	736	434
	ycf3	152	781	227	746	125
	trnL-UAA	36	379	49
	trnV-UAC	36	603	37
	rps12	113	——	25	535	231
	clpP	227	682	291	782	70
	petB	5	701	641
	petD	7	783	474
	rpl16	398	735	8
	rpl2	434	658	392
	ndhB	755	684	776
	trnI-GAU	41	948	34
	trnA-UGC	37	815	34
	ndhA	539	1093	566
Halenia coreana	trnK-UUU	34	2503	36
	trnG-UCC	22	675	47
	atpF	402	706	160
	rpoC1	1622	745	434
	ycf3	152	765	227	741	125
	trnL-UAA	36	375	49
	trnV-UAC	36	608	37
	rps12	113	——	25	535	231
	clpP	227	667	291	792	70
	petB	5	722	641
	petD	7	680	474
	rpl16	398	770	8
	rpl2	434	658	392
	ndhB	755	685	776
	trnI-GAU	36	951	34
	trnA-UGC	37	825	34
	ndhA	539	1154	560
Halenia elliptica	trnK-UUU	34	2502	36
	rps16	160	863	39
	trnG-UCC	22	675	47
	atpF	385	728	144
	rpoC1	1622	745	431
	ycf3	152	780	227	740	125
	trnL-UAA	36	377	49
	trnV-UAC	36	608	37
	rps12	113	——	25	535	231
	clpP	227	679	291	811	70
	petB	5	721	641
	petD	7	680	474
	rpl16	398	774	8
	rpl2	434	658	392
	ndhB	755	684	776
	trnI-GAU	41	946	34
	trnA-UGC	37	825	34
	ndhA	539	1116	560
Lomatogoniopsis alpina	trnK-UUU	34	2502	36
	rps16
	trnG-UCC	22	689	47
	atpF	404	158	714
	rpoC1	1622	735	434
	ycf3	152	800	227	759	125
	trnL-UAA	36	375	49
	trnV-UAC	36	618	37
	rps12	113	——	25	538	231
	clpP	227	683	291	747	70
	petB	5	708	641
	petD	7	680	474
	rpl16	398	743	8
	rpl2	434	658	392
	ndhB	755	684	776
	trnI-GAU	41	950	34
	trnA-UGC	37	828	34
	ndhA	539	1157	560
Lomatogonium perenne	trnK-UUU	34	2504	36
	rps16
	trnG-UCC	22	689	47
	atpF	404	717	158
	rpoC1	1622	736	434
	ycf3	152	814	227	761	125
	trnL-UAA	36	375	49
	trnV-UAC	36	616	37
	rps12	113	——	25	538	231
	clpP	227	671	291	782	70
	petB	5	709	641
	petD	7	680	474
	rpl16	398	732	8
	rpl2	434	658	392
	ndhB	755	684	776
	trnI-GAU	41	948	34
	trnA-UGC	37	826	34
	ndhA	539	1154	554
Veratrilla baillonii	trnK-UUU	34	2497	36
	rps16	103	706	39
	trnG-UCC	22	674	47
	atpF	402	707	160
	rpoC1	1622	735	434
	ycf3	152	780	227	738	125
	trnL-UAA	36	376	49
	trnV-UAC	36	601	37
	rps12	113	——	25	535	231
	clpP	227	659	291	791	70
	petB	5	716	641
	petD	7	688	474
	rpl16	398	764	8
	rpl2	434	658	392
	ndhB	761	684	776
	trnI-GAU	36	950	34
	trnA-UGC	37	831	34
	ndhA	560	1130	539
Swertia bifolia	trnK-UUU	34	2500	36
	rps16
	trnG-UCC	22	688	47
	atpF	408	730	154
	rpoC1	1622	745	434
	ycf3	154	780	225	746	125
	trnL-UAA	34	381	49
	trnV-UAC	36	609	37
	rps12	113	——	25	535	231
	clpP	227	651	291	790	70
	petB	5	716	641
	petD	7	647	474
	rpl16	398	776	8
	rpl2	434	658	392
	ndhB	755	684	776
	trnI-GAU	36	941	34
	trnA-UGC	37	839	34
	ndhA	540	1123	559
Swertia bimaculata	trnK-UUU	34	2503	36
	rps16
	trnG-UCC	22	681	47
	atpF	402	712	160
	rpoC1	1622	742	434
	ycf3	152	775	227	747	125
	trnL-UAA	35	384	49
	trnV-UAC	36	609	37
	rps12	112	——	25	535	231
	clpP	227	689	291	802	70
	petB	5	722	641
	petD	6	698	475
	rpl16	398	783	8
	rpl2	434	658	392
	ndhB	755	684	776
	trnI-GAU	36	951	34
	trnA-UGC	37	825	34
	ndhA	539	919	560
Swertia cincta	trnK-UUU	34	2505	36
	rps16
	trnG-UCC	22	714	47
	atpF	408	706	154
	rpoC1	1622	735	434
	ycf3	154	781	225	744	125
	trnL-UAA	36	426	49
	trnV-UAC	36	586	37
	rps12	113	——	25	767	231
	clpP	227	681	291	758	70
	petB	5	718	641
	petD	7	687	474
	rpl16	398	762	8
	rpl2	434	658	392
	ndhB	755	684	776
	trnI-GAU	41	987	34
	trnA-UGC	37	861	34
	ndhA	540	874	559
Swertia cordata	trnK-UUU	34	2530	36
	rps16
	trnG-UCC	22	706	47
	atpF	399	706	157
	rpoC1	1622	735	434
	ycf3	152	771	227	742	125
	trnL-UAA	36	382	49
	trnV-UAC	36	625	37
	rps12	112	——	25	535	231
	clpP	227	671	291	802	70
	petB
	petD	7	648	474
	rpl16	398	764	8
	rpl2	434	658	392
	ndhB	755	690	776
	trnI-GAU	36	961	34
	trnA-UGC	37	840	34
	ndhA	539	1091	560
Swertia dichotoma	trnK-UUU	34	2502	36
	rps16
	trnG-UCC	22	677	47
	atpF	408	708	154
	rpoC1	1622	748	434
	ycf3	154	766	225	745	125
	trnL-UAA	49	377	36
	trnV-UAC	36	608	37
	rps12	113	——	25	535	231
	clpP	227	675	290	792	68
	petB	5	721	641
	petD	7	680	474
	rpl16	398	769	8
	rpl2	434	658	392
	ndhB	755	684	776
	trnI-GAU	41	957	34
	trnA-UGC	37	825	34
	ndhA	540	1124	559
Swertia dilatata	trnK-UUU	34	2506	36
	rps16
	trnG-UCC	22	686	47
	atpF	402	706	160
	rpoC1	1622	742	434
	ycf3	152	772	227	746	125
	trnL-UAA	35	354	49
	trnV-UAC	36	588	37
	rps12	113	——	25	536	231
	clpP	227	680	291	798	70
	petB	5	709	641
	petD	6	686	475
	rpl16	398	772	8
	rpl2	434	658	392
	ndhB	755	684	776
	trnI-GAU	36	944	34
	trnA-UGC	37	825	34
	ndhA	539	1125	554
Swertia diluta	trnK-UUU	34	2499	36
	rps16
	trnG-UCC	22	689	47
	atpF	402	701	160
	rpoC1	1622	735	434
	ycf3	152	771	227	746	125
	trnL-UAA	36	375	49
	trnV-UAC	36	602	37
	rps12	113	——	25	536	231
	clpP	227	682	291	783	70
	petB	5	728	641
	petD	7	679	474
	rpl16	398	765	8
	rpl2	434	658	392
	ndhB	755	684	776
	trnI-GAU	36	951	34
	trnA-UGC	37	825	34
	ndhA	539	1119	560
Swertia erythrosticta	trnK-UUU	34	2499	36
	rps16	79	687	39
	trnG-UCC	22	689	47
	atpF	414	717	154
	rpoC1	1622	745	434
	ycf3	154	780	225	745	125
	trnL-UAA	36	379	49
	trnV-UAC	36	608	37
	rps12	113	——	25	535	231
	clpP	227	664	291	802	70
	petB	5	715	641
	petD	7	648	474
	rpl16	398	777	8
	rpl2	434	658	392
	ndhB	755	684	776
	trnI-GAU	41	946	34
	trnA-UGC	37	842	34
	ndhA	540	1122	559
Swertia franchetiana	trnK-UUU	34	2497	36
	rps16
	trnG-UCC	22	690	47
	atpF	408	701	154
	rpoC1	1622	735	434
	ycf3	154	771	225	746	125
	trnL-UAA	36	375	49
	trnV-UAC	36	602	37
	rps12	113	——	25	536	231
	clpP	227	681	291	785	70
	petB	5	728	641
	petD	7	679	474
	rpl16	398	765	8
	rpl2	434	658	392
	ndhB	755	684	776
	trnI-GAU	41	946	34
	trnA-UGC	37	825	34
	ndhA	540	1118	559
Swertia hispidicalyx	trnK-UUU	34	2506	36
	rps16
	trnG-UCC	22	686	47
	atpF	404	706	158
	rpoC1	1622	225	434
	ycf3	152	772	227	746	125
	trnL-UAA	36	352	49
	trnV-UAC	36	588	37
	rps12	113	——	25	536	231
	clpP	227	680	290	806	68
	petB	5	708	641
	petD	6	686	475
	rpl16	398	773	8
	rpl2	434	659	392
	ndhB	755	684	776
	trnI-GAU	41	939	34
	trnA-UGC	37	824	34
	ndhA	539	1127	554
Swertia kouitchensis	trnK-UUU	34	2496	36
	rps16
	trnG-UCC	22	690	47
	atpF	408	701	154
	rpoC1	1622	735	434
	ycf3	154	771	225	746	125
	trnL-UAA	34	377	49
	trnV-UAC	36	602	37
	rps12	113	——	25	536	231
	clpP	227	681	291	783	70
	petB	5	728	641
	petD	7	679	474
	rpl16	398	765	8
	rpl2	434	658	392
	ndhB	755	684	776
	trnI-GAU	41	946	34
	trnA-UGC	37	825	34
	ndhA	540	1118	559
Swertia leducii	trnK-UUU	34	2482	36
	rps16
	trnG-UCC	22	683	47
	atpF	402	706	160
	rpoC1	1622	746	434
	ycf3	152	780	227	746	125
	trnL-UAA	36	378	49
	trnV-UAC	36	601	37
	rps12	113	——	25	535	231
	clpP	227	667	291	796	70
	petB	5	708	641
	petD	7	679	474
	rpl16	398	765	8
	rpl2	434	658	392
	ndhB	755	684	776
	trnI-GAU	36	944	34
	trnA-UGC	37	823	34
	ndhA	539	1111	569
Swertia macrosperma	trnK-UUU	34	2483	36
	rps16
	trnG-UCC	22	682	47
	atpF	414	705	154
	rpoC1	1622	737	434
	ycf3	154	775	225	749	125
	trnL-UAA	36	383	49
	trnV-UAC	36	593	37
	rps12	113	——	25	536	231
	clpP	227	659	291	785	70
	petB	5	714	641
	petD	7	680	474
	rpl16	398	762	8
	rpl2	434	658	392
	ndhB	755	684	776
	trnI-GAU	41	946	34
	trnA-UGC	37	825	34
	ndhA	540	1114	559
Swertia multicaulis	trnK-UUU	34	2498	36
	rps16
	trnG-UCC	22	698	47
	atpF	404	697	158
	rpoC1	1622	738	434
	ycf3	152	770	227	737	125
	trnL-UAA	36	366	49
	trnV-UAC	36	610	37
	rps12	113	——	25	536	231
	clpP	227	660	291	743	70
	petB	5	715	641
	petD	7	685	474
	rpl16	398	764	8
	rpl2	434	658	392
	ndhB	755	686	776
	trnI-GAU	41	946	34
	trnA-UGC	37	824	34
	ndhA	539	1132	560
Swertia mussotii	trnK-UUU	34	2497	36
	rps16
	trnG-UCC	22	690	47
	atpF	402	701	160
	rpoC1	1622	735	434
	ycf3	152	771	227	746	125
	trnL-UAA	36	375	49
	trnV-UAC	36	602	37
	rps12	113	——	25	536	231
	clpP	227	681	291	785	70
	petB	5	728	641
	petD	7	679	474
	rpl16	398	765	8
	rpl2	434	658	392
	ndhB	755	684	776
	trnI-GAU	36	951	34
	trnA-UGC	37	825	34
	ndhA	539	1118	560
Swertia nervosa	trnK-UUU	34	2521	36
	rps16
	trnG-UCC	22	696	47
	atpF	402	706	160
	rpoC1	1622	745	434
	ycf3	152	771	227	747	125
	trnL-UAA	36	382	49
	trnV-UAC	36	602	37
	rps12	113	——	25	535	231
	clpP	227	677	291	792	70
	petB	5	714	641
	petD	7	644	474
	rpl16	398	763	8
	rpl2	434	658	392
	ndhB	755	690	776
	trnI-GAU	36	951	34
	trnA-UGC	37	840	34
	ndhA	539	1088	560
Swertia przewalskii	trnK-UUU	34	2500	36
	rps16
	trnG-UCC	22	688	47
	atpF	408	730	154
	rpoC1	1622	745	434
	ycf3	154	789	225	746	125
	trnL-UAA	34	381	49
	trnV-UAC	36	609	37
	rps12	113	——	25	535	231
	clpP	227	651	291	790	70
	petB	5	716	641
	petD	7	647	474
	rpl16	398	776	8
	rpl2	434	658	392
	ndhB	755	684	776
	trnI-GAU	41	936	34
	trnA-UGC	37	839	34
	ndhA	540	1122	559
Swertia pubescens	trnK-UUU	34	2498	36
	rps16
	trnG-UCC	22	692	47
	atpF	408	712	154
	rpoC1	161	226	434
	ycf3	154	781	225	744	125
	trnL-UAA	34	388	49
	trnV-UAC	36	586	37
	rps12	113	——	26	536	230
	clpP	227	673	291	763	70
	petB	5	712	644
	petD	6	677	478
	rpl16	401	759	8
	rpl2	434	658	392
	ndhB	755	684	776
	trnI-GAU	41	946	34
	trnA-UGC	37	824	34
	ndhA	540	873	559
Swertia punicea	trnK-UUU	34	2499	36
	rps16	79	913	39
	trnG-UCC	22	690	47
	atpF	408	700	154
	rpoC1	1622	734	434
	ycf3	154	771	225	746	125
	trnL-UAA	36	375	49
	trnV-UAC	36	602	37
	rps12	113	——	26	536	230
	clpP	227	681	291	784	70
	petB	5	728	641
	petD	7	679	474
	rpl16	398	765	8
	rpl2	434	664	392
	ndhB	755	684	776
	trnI-GAU	41	946	34
	trnA-UGC	37	825	34
	ndhA	539	1119	560
Swertia souliei	trnK-UUU	34	2500	36
	rps16
	trnG-UCC	22	688	47
	atpF	402	730	160
	rpoC1	1622	745	434
	ycf3	152	780	227	746	125
	trnL-UAA	36	379	49
	trnV-UAC	36	609	37
	rps12	113	——	25	535	231
	clpP	227	651	291	790	70
	petB	5	716	641
	petD	7	647	474
	rpl16	398	776	8
	rpl2	434	658	392
	ndhB	755	684	776
	trnI-GAU	36	941	34
	trnA-UGC	37	839	34
	ndhA	32	1630	560
Swertia tetraptera	trnK-UUU	34	2508	36
	rps16
	trnG-UCC	22	675	47
	atpF	402	708	160
	rpoC1	1622	739	434
	ycf3	152	784	227	747	125
	trnL-UAA	35	384	49
	trnV-UAC	36	608	37
	rps12	113	——	25	527	231
	clpP	227	674	291	789	70
	petB	5	742	641
	petD	6	680	475
	rpl16	398	770	8
	rpl2	434	658	392
	ndhB	755	684	776
	trnI-GAU	36	951	34
	trnA-UGC	37	825	34
	ndhA	539	1124	560
Swertia verticillifolia	trnK-UUU	34	2489	36
	rps16
	trnG-UCC	22	690	47
	atpF	404	707	158
	rpoC1	1622	727	434
	ycf3	125	771	227	737	125
	trnL-UAA	36	370	49
	trnV-UAC	36	599	37
	rps12	113	——	25	536	231
	clpP	227	653	291	793	70
	petB	5	718	641
	petD	7	685	474
	rpl16	398	763	8
	rpl2	434	658	392
	ndhB	755	684	776
	trnI-GAU	41	946	34
	trnA-UGC	37	825	34
	ndhA	539	1129	560
Swertia wolfgangiana	trnK-UUU	34	2500	36
	rps16
	trnG-UCC	22	688	47
	atpF	402	730	160
	rpoC1	1622	744	434
	ycf3	152	780	227	746	125
	trnL-UAA	35	381	49
	trnV-UAC	36	610	37
	rps12	113	——	25	535	231
	clpP	227	644	291	790	70
	petB	5	721	641
	petD	6	647	475
	rpl16	398	782	8
	rpl2	434	658	392
	ndhB	755	684	776
	trnI-GAU	36	941	34
	trnA-UGC	37	839	34
	ndhA	539	1121	560
