# Supplementary material for: Comparative chloroplast genomics of 34 species in subtribe Swertiinae (Gentianaceae) with implications for its phylogeny
Source: BMC Plant Biol. 2023 Mar 28;23:164. doi: 10.1186/s12870-023-04183-1 (PMC10044379; doi:10.1186/s12870-023-04183-1)
Supplement: Supplementary file 3 — Additional file 3: Table S3. SSR analysis for the cp genome of 34 species in 9 genus of Subtribe Swertiinae. [file 12870_2023_4183_MOESM3_ESM.xlsx]

## Sheet: Sheet2
Table S3 SSR analysis for the cp genome of 33 species in 7 genus of Subtribe Swertiinae
SSR type	Repeats	Comastoma falcatum	Comastoma pulmonarium	Gentianopsis barbata	Gentianopsis grandis	Gentianopsis paludosa	Halenia coreana	Halenia elliptica	Lomatogoniopsis alpina	Lomatogonium perenne	Pterygocalyx volubilis	Veratrilla baillonii	Swertia bifolia	Swertia bimaculata	Swertia cincta	Swertia cordata	Swertia dichotoma	Swertia dilatata	Swertia diluta	Swertia erythrosticta	Swertia franchetiana	Swertia hispidicalyx	Swertia kouitcensis	Swertia leducii	Swertia macrosperma	Swertia multicauils	Swertia mussotii	Swertia nervosa	Swertia przewalskii	Swertia pubescens	Swertia punicea	Swertia souliei	Swertia tetraptera	Swertia verticillifolia	Swertia wolfgangiana
A/T	8	-	-	-	-	-	-	-	-	-	-	-	-	-	-	-	-	13	-	-	-	-	-	-	-	-	-	-	-	-	-	-	-	-	-
	9	17	15	11	15	13	11	6	19	14	14	23	-	9	12	19	-	9	-	-	-	15	12	11	13	17	-	16	-	18	13	10	-	17	-
	10	7	5	7	7	7	5	9	8	4	6	8	10	9	5	7	16	2	11	12	13	10	4	7	5	7	12	10	18	5	3	6	15	6	12
	11	5	3	2	5	3	4	3	3	4	7	6	5	6	2	6	5	3	5	4	6	-	4	6	1	-	5	2	7	4	4	3	12	-	5
	12	1	1	4	1	2	3	2	1	3	3	1	3	2	1	1	3	-	5	3	3	3	3	4	3	2	3	2	5	-	5	-	3	3	2
	13	2	4	5	-	2	3	3	2	3	2	2	-	-	1	3	3	-	-	1	5	-	3	3	1	2	5	2	2	3	-	-	5	2	-
	14	-	-	2	-	-	-	-	1	1	2	1	-	1	1	3	2	-	2	-	1	1	-	-	-	-	-	1	1	-	-	1	1	-	-
	15	2	-	-	2	2	-	-	1	-	2	1	1	1	-	-	2	-	1	-	-	-	1	-	-	-	-	-	3	-	-	-	-	-	1
	16	2	-	-	1	-	1	-	1	1	1	1	-	-	-	-	1	-	1	1	1	-	-	-	-	-	1	-	-	1	2	-	1	-	-
	17	-	-	1	-	-	-	-	-	-	-	-	-	-	1	1	-	-	-	-	-	-	-	-	-	-	-	-	1	-	-	-	-	-	-
	In total	36	28	32	31	29	27	23	36	30	37	43	19	28	23	40	32	27	25	21	29	29	27	31	23	28	26	33	37	31	27	20	37	28	20
	Proportion in the total SSRs (%)	0.654545	0.583333	0.542373	0.534483	0.54717	0.586957	0.560976	0.642857	0.666667	0.536232	0.693548	0.5	0.571429	0.605263	0.57971	0.627451	0.642857	0.625	0.552632	0.591837	0.617021	0.642857	0.673913	0.638889	0.608696	0.604651	0.634615	0.822222	0.607843	0.658537	0.526316	0.596774	0.608696	0.5
C/G	9	-	1	1	1	-	-	-	2	-	-	-	-	-	-	-	-	-	-	-	-	-	2	1	-	-	-	-	-	-	-	-	-	-	-
	10	2	-	-	1	1	-	-	-	-	-	-	-	1	-	-	-	-	-	3	-	-	-	-	-	-	-	-	-	-	-	-	3	-	-
	11	-	-	-	-	1	-	-	-	-	-	-	-	-	-	1	1	-	-	-	1	-	-	-	-	-	1	-	-	-	-	-	-	1	-
	12	-	-	-	-	-	-	-	-	-	1	1	-	-	-	-	-	-	-	-	-	1	-	-	-	-	-	-	-	-	-	-	-	-	-
	13	-	-	1	-	-	-	-	-	-	1	-	-	-	-	-	-	-	1	-	-	-	-	-	-	-	-	-	-	-	-	-	-	-	-
	14	-	-	-	1	-	1	-	-	-	-	-	-	-	-	-	-	1	-	-	-	-	-	-	-	-	-	1	-	-	-	-	-	-	-
	15	-	-	-	-	-	-	1	-	-	-	-	-	1	-	-	1	-	-	-	-	-	-	-	-	-	-	-	-	-	-	1	-	-	1
	16	-	-	-	-	-	-	-	-	-	-	-	1	-	-	-	-	-	-	1	-	-	-	-	-	-	-	-	-	-	-	-	-	-	-
	In total	2	1	2	3	2	1	1	2	-	2	1	1	2	-	1	2	1	1	4	1	1	2	1	-	-	1	1	-	-	-	1	3	1	1
	Proportion in the total SSRs (%)	0.0363636	0.0208333	0.0338983	0.0517241	0.0377358	0.0217391	0.0243902	0.0357143	-	0.0289855	0.016129	0.0263158	0.0408163	-	0.0144928	0.0392157	0.0238095	0.025	0.105263	0.0204082	0.0212766	0.047619	0.0217391	-	-	0.0232558	0.0192308	-	-	-	0.0263158	0.0483871	0.0217391	0.025
-	4	2	1	1	1	1	-	1	2	2	4	1	-	3	3	4	-	1	-	-	-	1	2	2	2	3	-	2	-	1	2	3	-	1	-
AT/AT	5	2	3	-	-	-	2	-	1	-	-	1	3	2	-	2	-	1	2	1	2	1	-	-	-	1	2	2	1	2	-	1	1	2	3
	6	-	1	1	-	-	1	1	-	1	-	-	1	-	-	-	1	-	-	1	-	-	-	-	-	-	-	1	1	-	-	-	1	-	1
	7	-	-	1	-	1	-	1	-	-	-	-	-	-	-	-	1	-	-	-	-	-	-	-	-	-	-	-	1	-	-	-	-	1	-
	8	-	-	-	-	-	-	1	-	-	-	-	-	-	-	-	1	-	-	-	-	-	-	-	-	-	-	-	-	-	-	-	-	-	-
	In total	4	5	3	1	2	3	4	3	3	4	2	4	5	3	6	3	2	2	2	2	2	2	2	2	4	2	5	3	3	2	4	2	4	4
	Proportion in the total SSRs (%)	0.0727273	0.104167	0.0508475	0.0172414	0.0377358	0.0652174	0.097561	0.0535714	0.0666667	0.057971	0.0322581	0.105263	0.102041	0.0789474	0.0869565	0.0588235	0.047619	0.05	0.0526316	0.0408163	0.0425532	0.047619	0.0434783	0.0555556	0.0869565	0.0465116	0.0961538	0.0666667	0.0588235	0.0487805	0.105263	0.0322581	0.0869565	0.1
-	3	-	-	-	-	-	-	-	-	-	-	-	-	-	-	-	-	1	-	-	-	-	-	-	-	1	-	-	-	-	-	-	-	-	-
-	4	1	1	1	1	1	1	1	-	-	1	1	-	1	1	2	1	-	1	-	1	1	1	1	1	-	1	2	-	1	1	-	1	1	-
AAC/GTT	5	-	-	-	-	-	-	-	-	-	-	-	-	-	-	-	-	-	-	-	-	-	-	-	-	-	-	-	-	-	-	-	-	-	-
-	6	-	-	-	-	-	-	-	-	-	-	-	-	-	-	-	-	-	-	-	-	-	-	-	-	-	-	-	-	-	-	-	-	-	-
-	In total	1	1	1	1	1	1	1	-	-	1	1	-	1	1	2	1	1	1	-	1	1	1	1	1	1	1	2	-	1	1	-	1	1	-
-	Proportion in the total SSRs (%)	0.0181818	0.0208333	0.0169492	0.0172414	0.0188679	0.0217391	0.0243902	-	-	0.0144928	0.016129	-	0.0204	0.0263158	0.0289855	0.0196078	0.0238095	0.025	-	0.0204082	0.0212766	0.0238095	0.0217391	0.0277778	0.0217391	0.0232558	0.0384615	-	0.0196078	0.0243902	-	0.016129	0.0217391	-
AAG/CTT	4	1	1	1	1	1	1	-	1	1	1	1	2	1	1	1	1	1	1	1	1	1	1	1	-	1	1	1	-	1	1	2	1	1	2
	5	-	-	-	-	-	-	-	-	-	-	-	-	-	-	-	-	-	-	-	-	-	-	-	-	-	-	-	-	-	-	-	-	-	-
	6	-	-	-	-	-	-	-	-	-	-	-	-	-	-	-	-	-	-	-	-	-	-	-	-	-	-	-	-	-	-	-	-	-	-
	7	-	-	-	-	-	-	-	-	-	-	-	1	-	-	-	-	-	-	-	-	-	-	-	-	-	-	-	-	-	-	1	-	-	1
	In total	1	1	1	1	1	1	-	1	1	1	1	3	1	1	1	1	1	1	1	1	1	1	1	-	1	1	1	-	1	1	3	1	1	3
	Proportion in the total SSRs (%)	0.0181818	0.0208333	0.0169492	0.0172414	0.0188679	0.0217391	-	0.0178571	0.0222222	0.0144928	0.016129	0.0789474	0.0204	0.0263158	0.0144928	0.0196078	-	0.025	0.0263158	0.0204082	0.0212766	0.0238095	0.0217391	-	0.0217391	0.0232558	0.0192308	-	0.0196078	0.0243902	0.0789474	0.016129	0.0217391	0.075
AAT/ATT	4	1	2	2	4	4	2	3	2	2	1	3	1	2	1	1	2	2	1	1	1	3	1	-	1	2	1	2	-	1	1	1	2	1	1
	5	-	-	1	-	-	-	-	-	-	1	-	1	-	-	-	-	-	1	1	1	-	1	1	-	-	1	-	-	1	1	1	-	1	1
	In total	1	2	3	4	4	2	3	2	2	2	3	2	2	1	1	2	2	2	2	2	3	2	1	1	2	2	2	-	2	2	2	2	2	2
	Proportion in the total SSRs (%)	0.0181818	0.0416667	0.0508475	0.0689655	0.0754717	0.0434783	0.0731707	0.0357143	0.0444444	0.0289855	0.0483871	0.0555556	0.0408	0.0263158	0.0144928	0.0392157	0.047619	0.05	0.0526316	0.0408163	0.0638298	0.047619	0.0217391	0.0277778	0.0434783	0.0465116	0.0384615	-	0.0384615	0.0487805	0.0526316	0.0322581	0.0434783	0.05
AGC/CTG	4	1	1	-	-	-	-	-	-	-	-	-	-	-	-	-	-	-	-	-	-	-	-	-	-	-	-	-	-	-	-	-	-	-	-
	5	-	-	-	-	-	-	-	-	-	-	-	-	-	-	-	-	-	-	-	-	-	-	-	-	-	-	-	-	-	-	-	-	-	-
	In total	1	1	-	-	-	-	-	-	-	-	-	-	-	-	-	-	-	-	-	-	-	-	-	-	-	-	-	-	-	-	-	-	-	-
	Proportion in the total SSRs (%)	0.0181818	0.0208333	-	-	-	-	-	-	-	-	-	-	-	-	-	-	-	-	-	-	-	-	-	-	-	-	-	-	-	-	-	-	-	-
ATC/ATG	3	-	-	-	-	-	-	-	-	-	-	-	-	-	-	-	-	-	-	-	-	-	-	-	-	-	-	-	-	-	-	2	-	-	-
	4	1	-	-	-	-	-	-	-	-	-	-	2	-	-	-	-	-	-	2	-	-	-	-	-	-	-	-	-	-	-	-	-	-	2
	In total	1	-	-	-	-	-	-	-	-	-	-	2	-	-	-	-	-	-	2	-	-	-	-	-	-	-	-	-	-	-	2	-	-	2
	Proportion in the total SSRs (%)	0.0181818	-	-	-	-	-	-	-	-	-	-	0.0526316	-	-	-	-	-	-	0.0526316	-	-	-	-	-	-	-	-	-	-	-	0.0526316	-	-	0.05
AACT/AGTT	3	-	-	-	-	-	-	-	-	1	-	-	-	-	-	-	-	-	-	-	-	-	-	-	-	-	-	-	-	-	-	-	-	-	-
	4	-	-	-	-	-	-	-	-	-	-	-	-	-	-	-	-	-	-	-	-	-	-	-	-	-	-	-	-	-	-	-	-	-	-
	In total	-	-	-	-	-	-	-	-	1	-	-	-	-	-	-	-	-	-	-	-	-	-	-	-	-	-	-	-	-	-	-	-	-	-
	Proportion in the total SSRs (%)	-	-	-	-	-	-	-	-	0.0222222	-	-	-	-	-	-	-	-	-	-	-	-	-	-	-	-	-	-	-	-	-	-	-	-	-
AAAG/CTTT	3	-	2	-	-	-	-	-	-	-	-	-	-	1	-	-	-	-	-	-	-	-	-	-	-	-	-	-	-	-	-	-	-	-	-
	4	-	-	-	-	1	-	-	-	-	-	-	-	-	-	-	-	-	-	-	-	-	-	-	-	-	-	-	-	-	-	-	-	-	-
	In total	-	2	-	-	1	-	-	-	-	-	-	-	1	-	-	-	-	-	-	-	-	-	-	-	-	-	-	-	-	-	-	-	-	-
	Proportion in the total SSRs (%)	-	0.0416667	-	-	0.0188679	-	-	-	-	-	-	-	0.0204	-	-	-	-	-	-	-	-	-	-	-	-	-	-	-	-	-	-	-	-	-
AAAT/ATTT	3	1	1	3	3	3	1	2	1	-	-	2	-	2	2	3	-	3	-	-	-	3	1	2	1	3	-	2	-	2	2	1	-	2	-
	4	-	1	1	1	1	1	-	-	-	1	-	-	-	-	-	-	-	1	-	2	-	-	-	-	-	2	-	-	-	-	-	1	-	1
	5	-	-	-	-	-	-	-	-	-	-	-	1	-	-	-	1	-	-	-	-	-	-	-	-	-	-	-	-	-	-	-	1	-	-
	In total	1	2	4	4	4	2	2	1	-	1	2	1	2	2	3	1	3	1	-	2	3	1	2	1	3	2	2	-	2	2	1	2	2	1
	Proportion in the total SSRs (%)	0.0181818	0.0416667	0.0677966	0.0689655	0.0754717	0.0434783	0.0487805	0.0178571	-	0.0144928	0.0322581	0.0263158	0.0408163	0.0526316	0.0434783	0.0196078	0.0714286	0.025	-	0.0408163	0.0638298	0.0238095	0.0434783	0.0277778	0.0652174	0.0465116	0.0384615	-	0.0384615	0.0487805	0.0263158	0.0322581	0.0434783	0.025
AATT/AATT	3	-	-	-	1	-	1	2	-	-	1	1	-	1	1	-	-	1	-	-	-	1	-	1	1	2	-	-	-	1	-	1	-	1	-
	4	-	-	-	-	-	-	-	-	-	-	-	1	-	1	1	1	-	-	-	-	-	1	-	-	-	-	-	-	1	1	-	1	1	1
	5	-	-	-	-	-	-	-	-	-	-	-	-	-	-	-	-	-	1	1	1	-	-	-	-	-	1	-	-	-	-	-	-	-	-
	In total	-	-	-	1	-	1	2	-	-	1	1	1	1	2	1	1	1	1	1	1	1	1	1	1	2	1	-	-	2	1	1	1	2	1
	Proportion in the total SSRs (%)	-	-	-	0.0172414	-	0.0217391	0.0487805	-	-	0.0144928	0.016129	0.0263158	-	0.0526316	0.0144928	0.0196078	0.0238095	0.025	0.0263158	0.0204082	0.0212766	0.0238095	0.0217391	0.0277778	0.0434783	0.0465116	-	-	0.0384615	0.0243902	0.0263158	0.016129	0.0434783	0.025
ACAG/CTGT	3	-	-	-	-	-	1	-	1	1	-	1	-	1	-	1	-	-	-	-	-	-	1	1	1	1	-	-	-	1	1	-	-	1	-
	4	-	-	-	-	-	-	-	-	-	-	-	1	-	-	-	1	-	1	1	1	-	-	-	-	-	1	-	1	-	-	-	1	-	1
	In total	-	-	-	-	-	1	-	1	1	-	1	1	1	-	1	1	-	1	1	1	-	1	1	1	1	1	-	1	1	1	-	1	1	1
	Proportion in the total SSRs (%)	-	-	-	-	-	0.0217391	-	0.0178571	0.0222222	-	0.016129	0.0263158	0.0204082	-	0.0144928	0.0196078	-	0.025	0.0263158	0.0204082	-	0.0238095	0.0217391	0.0277778	0.0217391	0.0465116	-	0.0222222	0.0196078	0.0243902	-	0.016129	0.0217391	0.025
ACAT/ATGT	3	-	-	2	2	2	2	2	2	2	2	2	-	2	2	2	-	-	-	-	-	2	2	-	3	2	-	2	-	2	-	2	-	2	-
	4	-	-	-	-	-	-	-	-	-	-	-	2	-	-	-	2	-	2	2	2	-	-	-	-	-	2	-	2	-	2	-	2	-	2
	In total	-	-	2	2	2	2	2	2	2	2	2	2	2	2	2	2	-	2	2	2	2	2	-	3	2	2	2	2	2	2	2	2	2	2
	Proportion in the total SSRs (%)	-	-	0.0338983	0.0344828	0.0377358	0.0434783	0.0487805	0.0357143	0.0444444	0.0289855	0.0322581	0.0526316	0.0408163	0.0526316	0.0289855	0.0392157	-	0.05	0.0526316	0.0408163	0.0425532	0.047619	-	0.0833333	0.0434783	0.0465116	0.0384615	0.0444444	0.0384615	0.0487805	0.0526316	0.0322581	0.0434783	0.05
AATG/ATTC	3	-	-	-	-	-	-	-	1	-	-	-	-	-	-	-	-	-	-	-	-	-	-	-	1	-	-	-	-	-	-	-	-	-	-
	4	-	-	-	-	-	-	-	-	-	-	-	-	-	-	-	-	-	-	-	-	-	-	-	-	-	-	-	-	-	-	-	-	-	-
	In total	-	-	-	-	-	-	-	1	-	-	-	-	-	-	-	-	-	-	-	-	-	-	-	1	-	-	-	-	-	-	-	-	-	-
	Proportion in the total SSRs (%)	-	-	-	-	-	-	-	0.0178571	-	-	-	-	-	-	-	-	-	-	-	-	-	-	-	0.0277778	-	-	-	-	-	-	-	-	-	-
AGAT/ATCT	3	1	-	-	-	-	-	-	2	1	-	-	-	-	1	-	-	2	-	-	-	-	-	-	-	1	-	-	-	1	-	-	-	1	-
	4	-	-	-	-	-	-	-	-	-	-	-	-	-	-	-	-	-	-	-	-	-	-	-	-	-	-	-	-	-	-	-	1	-	-
	In total	1	-	-	-	-	-	-	2	1	-	-	-	-	1	-	-	2	-	-	-	-	-	-	-	1	-	-	-	1	-	-	1	1	-
	Proportion in the total SSRs (%)	0.0181818	-	-	-	-	-	-	0.0357143	0.0222222	-	-	-	-	0.0263158	-	-	0.047619	-	-	-	-	-	-	-	0.0217391	-	-	-	0.0196078	-	-	0.016129	0.0217391	-
AAAAG/CTTTT	3	-	-	-	-	-	-	-	-	-	-	-	-	-	-	-	-	-	-	-	-	-	-	-	-	-	-	-	-	-	-	-	-	-	-
	4	-	-	1	1	-	1	-	-	-	-	-	-	-	-	-	-	-	-	-	-	-	-	-	-	-	-	-	-	-	-	-	-	-	-
	In total	-	-	1	1	-	1	-	-	-	-	-	-	-	-	-	-	-	-	-	-	-	-	-	-	-	-	-	-	-	-	-	-	-	-
	Proportion in the total SSRs (%)	-	-	0.0169492	0.0172414	-	0.0217391	-	-	-	-	-	-	-	-	-	-	-	-	-	-	-	-	-	-	-	-	-	-	-	-	-	-	-	-
AATAG/ATTCT	3	-	-	-	-	-	-	-	-	-	-	-	-	-	-	-	-	-	-	-	-	-	-	-	-	-	-	-	-	-	-	-	-	-	-
	4	-	-	3	3	3	-	-	-	-	1	-	-	-	-	-	-	-	-	-	-	-	-	-	-	-	-	-	-	-	-	-	-	-	-
	In total	-	-	3	3	3	-	-	-	-	1	-	-	-	-	-	-	-	-	-	-	-	-	-	-	-	-	-	-	-	-	-	-	-	-
	Proportion in the total SSRs (%)	-	-	0.0508475	0.0517241	0.0566038	-	-	-	-	0.0144928	-	-	-	-	-	-	-	-	-	-	-	-	-	-	-	-	-	-	-	-	-	-	-	-
AAAAT/ATTTT	4	-	-	-	-	-	-	-	-	-	-	-	-	-	-	-	-	-	1	-	-	-	-	-	-	-	-	-	-	1	-	-	-	-	-
	5	-	-	-	-	-	-	-	-	-	-	-	-	-	-	2	-	-	-	-	-	-	-	-	-	-	-	-	-	-	-	-	-	-	-
	In total	-	-	-	-	-	-	-	-	-	-	-	-	-	-	2	-	-	1	-	-	-	-	-	-	-	-	-	-	1	-	-	-	-	-
	Proportion in the total SSRs (%)	-	-	-	-	-	-	-	-	-	-	-	-	-	-	0.0289855	-	-	0.025	-	-	-	-	-	-	-	-	-	-	0.0196078	-	-	-	-	-
AACAT/ATGTT	4	-	-	-	-	-	-	-	1	-	-	-	-	-	-	-	-	-	-	-	-	-	-	-	-	-	-	-	-	-	-	-	-	-	-
	In total	-	-	-	-	-	-	-	1	-	-	-	-	-	-	-	-	-	-	-	-	-	-	-	-	-	-	-	-	-	-	-	-	-	-
	Proportion in the total SSRs (%)	-	-	-	-	-	-	-	0.0178571	-	-	-	-	-	-	-	-	-	-	-	-	-	-	-	-	-	-	-	-	-	-	-	-	-	-
ATATC/ATATG	4	-	-	-	-	-	-	-	1	-	-	-	-	-	-	-	-	-	-	-	-	-	-	-	-	-	-	-	-	-	-	-	-	-	-
	In total	-	-	-	-	-	-	-	1	-	-	-	-	-	-	-	-	-	-	-	-	-	-	-	-	-	-	-	-	-	-	-	-	-	-
	Proportion in the total SSRs (%)	-	-	-	-	-	-	-	0.0178571	-	-	-	-	-	-	-	-	-	-	-	-	-	-	-	-	-	-	-	-	-	-	-	-	-	-
AATAC/ATTGT	4	-	-	-	-	-	-	-	-	-	-	-	-	-	-	-	-	-	1	-	1	-	-	-	-	-	1	-	-	-	1	-	-	-	-
	In total	-	-	-	-	-	-	-	-	-	-	-	-	-	-	-	-	-	1	-	1	-	-	-	-	-	1	-	-	-	1	-	-	-	-
	Proportion in the total SSRs (%)	-	-	-	-	-	-	-	-	-	-	-	-	-	-	-	-	-	0.025	-	0.0204082	-	-	-	-	-	0.0232558	-	-	-	0.0243902	-	-	-	-
AATAT/ATATT	4	-	-	-	-	-	-	-	-	-	1	-	-	-	-	-	-	-	-	-	1	-	-	-	1	-	-	-	-	-	-	-	-	-	-
	In total	-	-	-	-	-	-	-	-	-	1	-	-	-	-	-	-	-	-	-	1	-	-	-	1	-	-	-	-	-	-	-	-	-	-
	Proportion in the total SSRs (%)	-	-	-	-	-	-	-	-	-	0.0144928	-	-	-	-	-	-	-	-	-	0.0204082	-	-	-	0.0277778	-	-	-	-	-	-	-	-	-	-
AATCC/ATTGG	4	1	-	-	-	-	-	-	-	-	-	-	-	-	-	-	-	-	-	-	-	-	-	-	-	-	-	-	-	-	-	-	-	-	-
	In total	1	-	-	-	-	-	-	-	-	-	-	-	-	-	-	-	-	-	-	-	-	-	-	-	-	-	-	-	-	-	-	-	-	-
	Proportion in the total SSRs (%)	0.0181818	-	-	-	-	-	-	-	-	-	-	-	-	-	-	-	-	-	-	-	-	-	-	-	-	-	-	-	-	-	-	-	-	-
AATTC/AATTG	4	1	-	-	-	-	-	-	-	1	-	-	-	-	-	-	-	-	-	-	-	-	-	-	-	-	-	-	1	-	-	-	-	-	-
	In total	1	-	-	-	-	-	-	-	1	-	-	-	-	-	-	-	-	-	-	-	-	-	-	-	-	-	-	1	-	-	-	-	-	-
	Proportion in the total SSRs (%)	0.0181818	-	-	-	-	-	-	-	0.0222222	-	-	-	-	-	-	-	-	-	-	-	-	-	-	-	-	-	-	0.0222222	-	-	-	-	-	-
AAAAC/GTTTT	4	-	-	1	1	1	-	-	-	-	-	-	-	-	-	1	-	-	-	-	-	-	-	-	-	-	-	-	-	1	-	-	-	-	-
	In total	-	-	1	1	1	-	-	-	-	-	-	-	-	-	1	-	-	-	-	-	-	-	-	-	-	-	-	-	1	-	-	-	-	-
	Proportion in the total SSRs (%)	-	-	0.0169492	0.0172414	0.0188679	-	-	-	-	-	-	-	-	-	0.0144928	-	-	-	-	-	-	-	-	-	-	-	-	-	0.0196078	-	-	-	-	-
ACTCT/AGAGT	4	-	-	-	-	-	-	-	-	-	1	-	-	-	-	-	-	-	-	-	-	-	-	-	-	-	-	-	-	-	-	-	-	-	-
	In total	-	-	-	-	-	-	-	-	-	1	-	-	-	-	-	-	-	-	-	-	-	-	-	-	-	-	-	-	-	-	-	-	-	-
	Proportion in the total SSRs (%)	-	-	-	-	-	-	-	-	-	0.0144928	-	-	-	-	-	-	-	-	-	-	-	-	-	-	-	-	-	-	-	-	-	-	-	-
AACTT/AAGTT	4	-	-	-	-	-	-	-	-	-	1	-	-	-	1	-	-	-	-	-	-	-	-	-	-	-	-	-	-	-	-	-	-	-	1
	In total	-	-	-	-	-	-	-	-	-	1	-	-	-	1	-	-	-	-	-	-	-	-	-	-	-	-	-	-	-	-	-	-	-	1
	Proportion in the total SSRs (%)	-	-	-	-	-	-	-	-	-	0.0144928	-	-	-	0.0263158	-	-	-	-	-	-	-	-	-	-	-	-	-	-	-	-	-	-	-	0.025
AATACT/AGTATT	3	-	-	-	-	-	-	-	-	-	-	-	-	-	-	-	-	-	-	-	-	-	-	-	-	-	-	-	-	-	-	-	-	-	-
	4	-	-	-	-	-	-	-	-	-	4	-	-	-	-	-	-	-	-	-	-	-	-	-	-	-	-	-	-	-	-	-	-	-	-
	5	-	-	-	-	-	-	-	-	-	1	-	-	-	-	-	-	-	-	-	-	-	-	-	-	-	-	-	-	-	-	-	-	-	-
	6	-	-	-	-	-	-	-	-	-	-	-	-	-	-	-	-	-	-	-	-	-	-	-	-	-	-	-	-	-	-	-	-	-	-
	7	-	-	-	-	-	-	-	-	-	1	-	-	-	-	-	-	-	-	-	-	-	-	-	-	-	-	-	-	-	-	-	-	-	-
	In total	-	-	-	-	-	-	-	-	-	6	-	-	-	-	-	-	-	-	-	-	-	-	-	-	-	-	-	-	-	-	-	-	-	-
	Proportion in the total SSRs (%)	-	-	-	-	-	-	-	-	-	0.0869565	-	-	-	-	-	-	-	-	-	-	-	-	-	-	-	-	-	-	-	-	-	-	-	-
AAAAGT/ACTTTT	3	-	-	-	-	-	-	-	-	-	-	-	-	-	-	-	-	-	-	-	-	-	-	-	-	-	-	1	-	-	-	-	-	-	-
	4	-	-	-	-	-	-	-	-	-	-	-	-	-	-	-	-	-	-	-	-	-	-	-	-	-	-	-	-	-	-	-	-	-	-
	In total	-	-	-	-	-	-	-	-	-	-	-	-	-	-	-	-	-	-	-	-	-	-	-	-	-	-	1	-	-	-	-	-	-	-
	Proportion in the total SSRs (%)	-	-	-	-	-	-	-	-	-	-	-	-	-	-	-	-	-	-	-	-	-	-	-	-	-	-	0.0192308	-	-	-	-	-	-	-
AATTAT/AATTAT	4	-	-	-	-	-	-	-	-	-	-	-	-	-	-	-	-	-	-	-	-	-	-	-	-	-	-	2	-	-	-	-	-	-	-
	In total	-	-	-	-	-	-	-	-	-	-	-	-	-	-	-	-	-	-	-	-	-	-	-	-	-	-	2	-	-	-	-	-	-	-
	Proportion in the total SSRs (%)	-	-	-	-	-	-	-	-	-	-	-	-	-	-	-	-	-	-	-	-	-	-	-	-	-	-	0.0384615	-	-	-	-	-	-	-
AAATCT/AGATTT	4	-	-	-	-	-	1	1	-	-	-	-	-	-	-	-	1	-	-	-	-	-	-	-	-	-	-	-	-	-	-	-	1	-	-
	In total	-	-	-	-	-	1	1	-	-	-	-	-	-	-	-	1	-	-	-	-	-	-	-	-	-	-	-	-	-	-	-	1	-	-
	Proportion in the total SSRs (%)	-	-	-	-	-	0.0217391	0.0243902	-	-	-	-	-	-	-	-	0.0196078	-	-	-	-	-	-	-	-	-	-	-	-	-	-	-	0.016129	-	-
AAAGGT/ACCTTT	4	-	-	-	-	-	-	-	-	-	1	-	-	-	-	-	-	-	-	-	1	-	-	-	-	-	1	-	-	-	-	-	-	-	-
	In total	-	-	-	-	-	-	-	-	-	1	-	-	-	-	-	-	-	-	-	1	-	-	-	-	-	1	-	-	-	-	-	-	-	-
	Proportion in the total SSRs (%)	-	-	-	-	-	-	-	-	-	0.0144928	-	-	-	-	-	-	-	-	-	0.0204082	-	-	-	-	-	0.0232558	-	-	-	-	-	-	-	-
AATTAG/AATTCT	4	-	-	-	-	-	-	-	-	-	-	-	-	-	-	-	-	-	-	-	-	-	-	-	-	-	-	-	-	-	-	-	-	-	-
	In total	-	-	-	-	-	-	-	-	-	-	-	-	-	-	-	-	-	-	-	-	-	-	-	-	-	-	-	-	-	-	-	-	-	-
	Proportion in the total SSRs (%)	-	-	-	-	-	-	-	-	-	-	-	-	-	-	-	-	-	-	-	-	-	-	-	-	-	-	-	-	-	-	-	-	-	-
AACGCC/CGTTGG	4	-	-	-	-	-	-	-	-	-	-	-	-	-	-	2	-	-	-	-	-	-	-	-	-	-	-	-	-	-	-	-	2	-	-
	In total	-	-	-	-	-	-	-	-	-	-	-	-	-	-	2	-	-	-	-	-	-	-	-	-	-	-	-	-	-	-	-	2	-	-
	Proportion in the total SSRs (%)	-	-	-	-	-	-	-	-	-	-	-	-	-	-	0.0289855	-	-	-	-	-	-	-	-	-	-	-	-	-	-	-	-	0.0322581	-	-
Number of SSRs present in compound formation	-	4	5	6	5	3	3	2	3	3	6	5	2	3	1	6	4	2	1	2	4	4	2	5	1	1	2	1	1	3	1	2	6	1	2
	Proportion in the total SSRs	0.0727273	0.104167	0.101695	0.0862069	0.0566038	0.0652174	0.0487805	0.0535714	0.0666667	0.0869565	0.0806452	0.0526316	0.0612245	0.0263158	0.0869565	0.0784314	0.047619	0.025	0.0526316	0.0816327	0.0851064	0.047619	0.108696	0.0277778	0.0217391	0.0465116	0.0192308	0.0222222	0.0588235	0.0243902	0.0526316	0.0967742	0.0217391	0.05
In total	-	55	48	59	58	53	46	41	56	45	69	62	38	49	38	69	51	42	40	38	49	47	42	46	36	46	43	52	45	51	41	38	62	46	40
