# Supplementary material for: Comparative chloroplast genomics of 34 species in subtribe Swertiinae (Gentianaceae) with implications for its phylogeny
Source: BMC Plant Biol. 2023 Mar 28;23:164. doi: 10.1186/s12870-023-04183-1 (PMC10044379; doi:10.1186/s12870-023-04183-1)
Supplement: Supplementary file 4 — Additional file 4: Table S4. Relative synonymous codon usage statistics. [file 12870_2023_4183_MOESM4_ESM.xlsx]

## Sheet: Sheet1
Table S4 Relative synonymous codon usage statistics
Amino acid	Codons	tRNA	Comastoma falcatum		Comastoma pulmonarium		Gentianopsis barbata		Gentianopsis grandis		Gentianopsis paludosa		Halenia coreana		Halenia elliptica		Lomatogoniopsis alpina		Lomatogonium perenne		Pterygocalyx volubilis		Veratrilla baillonii		S.bifolia		S.bimaculata		S.cincta		S.cordata		S.dichotoma		S.dilatata		S.diluta		S.erythrosticta		S.franchetian		S.hispidicalyx		S.kouitchensis		S.leducii		S._macrosperma
			Count	RSCU	Count	RSCU	Count	RSCU	Count	RSCU	Count	RSCU	Count	RSCU	Count	RSCU	Count	RSCU	Count	RSCU	Count	RSCU	Count	RSCU	Count	RSCU	Count	RSCU	Count	RSCU	Count	RSCU	Count	RSCU			Count	RSCU	Count	RSCU	Count	RSCU			Count	RSCU	Count	RSCU	Count
Phe	UUU		1300	1.33	1305	1.33	1275	1.33	1019	1.33	1287	1.33	1165	1.31	1283	1.32	1309	1.33	1311	1.33	1280	1.33	1234	1.32	1282	1.31	1275	1.31	1274	1.32	1265	1.33	1281	1.32	1280	1.32	1176	1.31	1288	1.32	967	1.32	1280	1.32	1275	1.32	1282	1.32	1262
Phe	UUC	trnF-GAA	657	0.67	660	0.67	645	0.67	513	0.67	654	0.67	611	0.69	665	0.68	661	0.67	660	0.67	648	0.67	640	0.68	673	0.69	667	0.69	663	0.68	642	0.67	662	0.68	656	0.68	621	0.69	670	0.68	499	0.68	660	0.68	660	0.68	662	0.68	649
Leu	UUA	trnL-UAA	419	1.49	415	1.47	415	1.52	851	1.84	418	1.52	390	1.5	436	1.55	410	1.46	415	1.49	420	1.52	405	1.5	412	1.49	419	1.5	408	1.49	403	1.48	424	1.52	410	1.48	390	1.49	415	1.5	833	1.84	410	1.48	416	1.48	416	1.49	412
Leu	UUG	trnL-CAA	358	1.27	359	1.27	356	1.3	563	1.22	354	1.29	335	1.29	364	1.3	361	1.29	361	1.3	350	1.27	346	1.28	357	1.29	359	1.29	350	1.28	348	1.28	360	1.29	356	1.28	334	1.27	355	1.28	546	1.2	357	1.29	356	1.27	361	1.29	352
Leu	CUU		462	1.64	468	1.66	433	1.59	608	1.32	440	1.6	431	1.66	451	1.61	461	1.64	455	1.63	447	1.62	435	1.61	443	1.6	454	1.63	445	1.62	451	1.65	453	1.62	454	1.64	436	1.66	441	1.59	601	1.32	456	1.64	460	1.64	457	1.64	458
Leu	CUC		182	0.65	182	0.64	173	0.63	184	0.4	171	0.62	160	0.62	172	0.61	175	0.62	173	0.62	172	0.62	171	0.63	174	0.63	172	0.62	174	0.64	172	0.63	176	0.63	173	0.62	163	0.62	176	0.64	180	0.4	173	0.62	178	0.63	174	0.62	178
Leu	CUA	trnL-UAG	178	0.63	180	0.64	173	0.63	388	0.84	177	0.64	163	0.63	170	0.61	183	0.65	177	0.64	176	0.64	173	0.64	183	0.66	176	0.63	180	0.66	171	0.63	172	0.62	183	0.66	165	0.63	180	0.65	385	0.85	183	0.66	179	0.64	178	0.64	175
Leu	CUG		90	0.32	90	0.32	89	0.33	180	0.39	92	0.33	80	0.31	91	0.32	94	0.33	91	0.33	93	0.34	89	0.33	93	0.34	92	0.33	87	0.32	91	0.33	90	0.32	87	0.31	85	0.32	94	0.34	177	0.39	87	0.31	94	0.34	90	0.32	92
Ile	AUU		841	1.55	838	1.55	846	1.55	1078	1.47	862	1.56	808	1.58	871	1.57	851	1.54	858	1.55	856	1.56	813	1.53	869	1.57	860	1.56	859	1.57	845	1.56	856	1.56	850	1.56	797	1.56	869	1.57	1039	1.47	848	1.55	860	1.55	865	1.57	855
Ile	AUC	trnI-GAU	503	0.93	506	0.94	492	0.9	441	0.6	497	0.9	466	0.91	497	0.9	513	0.93	511	0.92	498	0.91	490	0.92	497	0.9	496	9	493	0.9	488	0.9	495	0.9	500	0.92	476	0.93	495	0.9	430	0.61	502	0.92	511	0.92	497	0.9	505
Ile	AUA	trnI-CAU	282	0.52	279	0.52	301	0.55	677	0.92	302	0.55	264	0.51	293	0.53	291	0.53	289	0.52	292	0.53	290	0.55	294	0.53	296	0.54	293	0.53	291	0.54	297	0.54	289	0.53	262	0.51	295	0.53	652	0.92	288	0.53	293	0.53	294	0.53	287
Met	AUG	trn(f)M-CAU	232	1	236	1	228	1	595	1	227	1	219	1	237	1	232	1	231	1	228	1	229	1	293	1	238	1	238	1	231	1	235	1	234	1	222	1	237	1	573	1	236	1	236	1	237	1	232
Val	GUU		357	1.87	361	1.88	347	1.82	510	1.44	352	1.83	314	1.79	347	1.84	356	1.87	356	1.86	347	1.83	344	1.85	344	1.82	344	1.84	348	1.82	340	1.81	342	1.82	348	1.85	320	1.8	337	1.8	504	1.45	350	1.86	342	1.81	345	1.81	342
Val	GUC	trnV-GAC	170	0.89	172	0.89	184	0.96	184	0.52	182	0.95	167	0.95	180	0.95	172	0.9	173	0.91	180	0.95	169	0.91	177	0.94	176	0.94	185	0.97	175	0.93	178	0.95	173	0.92	170	0.96	176	0.94	180	0.52	173	0.92	178	0.94	178	0.93	180
Val	GUA	trnV-UAC	139	0.73	140	0.73	129	0.68	539	1.52	128	0.67	125	0.71	131	0.69	132	0.69	137	0.72	129	0.68	134	0.72	136	0.72	133	0.71	135	0.7	138	0.74	133	0.71	132	0.7	127	0.71	138	0.74	524	1.51	131	0.7	137	0.73	139	0.73	135
Val	GUG		97	0.51	97	0.5	103	0.54	186	0.52	106	0.55	94	0.54	96	0.51	101	0.53	98	0.51	103	0.54	97	0.52	100	0.53	94	0.5	98	0.51	97	0.52	99	0.53	99	0.53	95	0.53	98	0.52	183	0.53	99	0.53	98	0.52	100	0.52	98
Ser	UCU		635	1.21	635	1.2	612	1.19	549	1.6	631	1.21	605	1.23	652	1.22	645	1.22	639	1.21	642	1.23	627	1.21	657	1.23	638	1.21	637	1.21	637	1.22	643	1.22	633	1.22	602	1.22	656	1.23	533	1.6	633	1.22	657	1.24	649	1.22	645
Ser	UCC	trnS-GGA	491	0.93	492	0.93	487	0.95	340	0.99	490	0.94	453	0.92	495	0.93	481	0.91	484	0.92	494	0.95	487	0.94	496	0.93	498	0.94	489	0.93	487	0.94	495	0.94	489	0.94	458	0.93	492	0.92	350	1.05	490	0.94	490	0.93	500	0.94	493
Ser	UCA	trnS-UGA	690	1.31	688	1.3	677	1.32	394	1.15	680	1.31	623	1.26	695	0.93	701	1.33	702	1.33	675	1.3	671	1.3	699	1.31	686	1.3	694	1.32	674	1.29	683	1.3	687	1.32	638	1.29	691	1.3	377	1.13	688	1.32	694	1.31	693	1.31	687
Ser	UCG		409	0.78	406	0.77	383	0.75	228	0.66	387	0.74	379	0.77	410	0.77	391	0.74	393	0.75	388	0.74	403	0.78	405	0.76	404	0.76	401	0.76	405	0.78	397	0.75	391	0.75	375	0.76	408	0.77	218	0.65	390	0.75	399	0.75	399	0.75	394
Pro	CCU		240	1.2	242	1.18	239	1.18	398	1.42	243	1.19	224	1.15	238	1.15	238	1.17	242	1.18	233	1.14	232	1.16	228	1.15	238	1.17	241	1.2	234	1.19	234	1.14	240	1.19	222	1.15	233	1.16	390	1.41	242	1.2	235	1.14	238	1.18	238
Pro	CCC		181	0.9	190	0.93	188	0.93	240	0.85	190	0.93	179	0.92	190	0.92	180	0.89	183	0.89	183	0.9	179	0.9	183	0.92	185	0.91	181	0.9	176	0.89	187	0.91	184	0.91	181	0.94	185	0.92	232	0.84	184	0.91	191	0.93	181	0.9	187
Pro	CCA	trnP-UGG	241	1.2	240	1.18	243	1.2	316	1.12	242	1.18	237	1.22	247	1.2	248	1.22	246	1.2	251	1.23	241	1.21	241	1.22	245	1.21	234	1.16	241	1.22	250	1.22	239	1.19	233	1.21	242	1.21	317	1.15	239	1.18	244	1.19	243	1.2	241
Pro	CCG		140	0.7	145	0.71	142	0.7	170	0.6	144	0.7	138	0.71	150	0.73	146	0.72	147	0.72	147	0.72	146	0.73	140	0.71	144	0.71	150	0.74	138	0.7	148	0.72	143	0.71	137	0.71	143	0.71	164	0.59	143	0.71	152	0.74	146	0.72	146
Thr	ACU		313	0.95	315	0.95	305	0.92	490	1.47	301	0.92	287	0.93	317	0.94	312	0.95	316	0.95	311	0.94	304	0.93	304	0.92	310	0.94	313	0.94	314	0.95	312	0.93	314	0.95	286	0.93	307	0.93	481	1.48	314	0.95	311	0.93	305	0.92	309
Thr	ACC	trnT-GGU	310	0.94	312	0.94	310	0.94	261	0.79	311	0.95	292	0.95	320	0.95	306	0.93	305	0.92	314	0.95	315	0.96	317	0.96	312	0.94	314	0.94	310	0.94	314	0.94	309	0.93	292	0.95	315	0.95	266	0.82	308	0.93	317	0.95	318	0.96	323
Thr	ACA	trnT-UGU	434	1.32	440	1.33	445	1.35	412	1.24	440	1.34	408	1.32	450	1.33	441	1.34	445	1.34	439	1.33	429	1.31	437	1.32	436	1.32	447	1.34	438	1.32	443	1.33	437	1.32	408	1.32	439	1.33	404	1.24	437	1.32	437	1.31	440	1.33	442
Thr	ACG		256	0.78	258	0.78	259	0.79	166	0.5	263	0.8	245	0.8	267	0.79	260	0.79	261	0.79	255	0.77	262	0.8	262	0.79	264	0.8	258	0.77	264	0.8	267	0.8	262	0.79	249	0.81	259	0.78	153	0.47	262	0.79	267	0.8	257	0.78	263
Ala	GCU		181	1.14	186	1.16	180	1.17	625	1.81	179	1.15	174	1.17	185	1.17	189	1.18	187	1.16	173	1.11	189	1.19	189	1.19	185	1.17	180	1.14	180	1.17	185	1.18	179	1.15	179	1.18	187	1.18	611	1.8	179	1.15	187	1.17	189	1.18	187
Ala	GCC		139	0.87	137	0.85	128	0.83	225	0.65	129	0.83	130	0.88	135	0.85	137	0.85	138	0.85	133	0.85	127	0.8	132	0.83	135	0.86	136	0.86	135	0.88	131	0.84	129	0.83	130	0.86	134	0.85	225	0.66	132	0.85	134	0.84	135	0.84	136
Ala	GCA	trnA-UGC	178	1.12	182	1.13	178	1.15	384	1.11	180	1.16	163	1.1	179	1.13	180	1.12	181	1.12	179	1.15	179	1.13	181	1.14	176	1.12	181	1.15	171	1.11	179	1.14	183	1.18	172	1.13	179	1.13	377	1.11	183	1.17	183	1.15	180	1.13	176
Ala	GCG		138	0.87	137	0.85	132	0.85	146	0.42	135	0.87	127	0.86	136	0.86	137	0.85	140	0.87	138	0.89	141	0.89	132	0.83	134	0.85	132	0.84	131	0.85	132	0.84	130	0.84	127	0.84	134	0.85	146	0.43	130	0.83	135	0.85	136	0.85	138
Tyr	UAU		932	1.31	922	1.3	937	1.32	766	1.6	942	1.31	866	1.31	943	1.31	931	1.3	939	1.31	942	1.32	895	1.31	939	1.31	939	1.31	921	1.3	921	1.31	937	1.32	919	1.31	876	1.31	936	1.31	728	1.6	921	1.31	931	1.31	930	1.31	923
Tyr	UAC	trnY-GUA	489	0.69	492	0.7	485	0.68	193	0.4	493	0.69	459	0.69	493	0.69	502	0.7	495	0.69	485	0.68	475	0.69	491	0.69	491	0.69	494	0.7	480	0.69	487	0.68	481	0.69	462	0.69	492	0.69	184	0.4	482	0.69	493	0.69	492	0.69	491
TER	UAA		647	1.09	665	1.1	668	1.1	49	1.73	674	1.1	553	1.06	673	1.1	673	1.11	664	1.1	670	1.09	647	1.09	661	1.08	653	1.08	662	1.09	635	1.09	666	1.1	650	1.07	566	1.03	658	1.07	49	1.75	650	1.07	657	1.07	653	1.08	665
TER	UAG		378	0.64	387	0.64	391	0.64	21	0.74	401	0.65	338	0.65	391	0.64	395	0.65	395	0.65	401	0.65	380	0.64	399	0.65	393	0.65	389	0.64	374	0.64	385	0.64	391	0.65	362	0.66	399	0.65	21	0.75	393	0.65	400	0.65	392	0.65	389
TER	UGA		755	1.27	764	1.26	766	1.26	715	0.53	769	1.25	675	1.29	766	1.26	752	1.24	760	1.25	773	1.26	752	1.27	779	1.27	770	1.27	777	1.28	739	1.27	765	1.26	773	1.28	721	1.31	780	1.27	14	0.5	774	1.28	779	1.27	771	1.27	767
His	CAU		402	1.4	409	1.39	382	1.37	469	1.49	394	1.39	381	1.4	397	1.37	402	1.41	394	1.39	390	1.4	387	1.38	402	1.37	403	1.39	405	1.39	392	1.37	394	1.39	394	1.37	381	1.39	397	1.38	461	1.5	395	1.37	398	1.38	406	1.38	389
His	CAC	trnH-GUG	172	0.6	179	0.61	175	0.63	162	0.51	171	0.61	163	0.6	181	0.63	169	0.59	174	0.61	169	0.6	174	0.62	184	0.63	175	0.61	177	0.61	180	0.63	174	0.61	180	0.63	168	0.61	180	0.62	155	0.5	180	0.63	180	0.62	181	0.62	174
Gln	CAA	trnQ-UUG	454	1.51	446	1.47	430	1.47	699	1.53	438	1.47	406	1.48	454	1.49	455	1.48	454	1.49	437	1.48	442	1.47	446	1.49	458	1.48	444	1.48	450	1.5	452	1.47	443	1.49	393	1.47	444	1.49	688	1.54	442	1.49	451	1.48	457	1.48	446
Gln	CAG		148	0.49	159	0.53	155	0.53	214	0.47	158	0.53	142	0.52	154	0.51	159	0.52	154	0.51	153	0.52	158	0.53	153	0.51	159	0.52	156	0.52	150	0.5	163	0.53	150	0.51	142	0.53	153	0.51	206	0.46	150	0.51	157	0.52	160	0.52	155
Asn	AAU		934	1.32	944	1.32	952	1.33	957	1.51	955	1.32	869	1.32	968	1.33	948	1.31	954	1.31	950	1.32	927	1.32	947	1.32	951	1.33	948	1.32	931	1.31	965	1.33	951	1.32	871	1.32	948	1.33	901	1.51	950	1.32	952	1.32	943	1.32	952
Asn	AAC	trnN-GUU	486	0.68	487	0.68	479	0.67	312	0.49	487	0.68	445	0.68	489	0.67	494	0.69	497	0.69	486	0.68	477	0.68	483	0.68	478	0.67	488	0.68	485	0.69	485	0.67	491	0.68	446	0.68	482	0.67	294	0.49	493	0.68	492	0.68	488	0.68	487
Lys	AAA	trnK-UUU	967	1.4	960	1.39	960	1.4	1030	1.48	970	1.41	788	1.37	968	1.4	981	1.39	977	1.4	976	1.41	956	1.41	955	1.4	959	1.4	965	1.41	944	1.41	968	1.4	953	1.39	804	1.37	964	1.4	972	1.45	954	1.39	965	1.4	966	1.4	957
Lys	AAG		411	0.6	417	0.61	407	0.6	366	0.52	407	0.59	363	0.63	411	0.6	428	0.61	423	0.6	406	0.59	401	0.59	409	0.6	409	0.6	407	0.59	394	0.59	411	0.6	415	0.61	371	0.63	409	0.6	365	0.55	415	0.61	412	0.6	411	0.6	404
Asp	GAU		504	1.47	507	1.47	499	1.48	831	1.6	496	1.48	475	1.49	502	1.47	510	1.49	506	1.49	501	1.48	487	1.45	498	1.45	498	1.45	506	1.49	489	1.46	495	1.47	494	1.46	475	1.48	501	1.46	797	1.61	494	1.45	504	1.46	508	1.47	500
Asp	GAC	trnD-GUC	182	0.53	185	0.53	174	0.52	207	0.4	175	0.52	162	0.51	183	0.53	174	0.51	175	0.51	177	0.52	184	0.55	189	0.55	187	0.55	175	0.51	181	0.54	180	0.53	185	0.54	168	0.52	187	0.54	194	0.39	187	0.55	186	0.54	184	0.53	183
Glu	GAA	trnE-UUC	566	1.39	574	1.39	563	1.4	952	1.45	577	1.41	516	1.38	580	1.4	567	1.38	570	1.38	572	1.4	579	1.42	592	1.41	580	1.44	575	1.4	573	1.41	572	1.41	567	1.39	520	1.37	590	1.42	912	1.45	571	1.4	581	1.4	573	1.39	580
Glu	GAG		250	0.61	252	0.61	241	0.6	357	0.55	241	0.59	231	0.62	247	0.6	255	0.62	256	0.62	248	0.6	236	0.58	245	0.59	247	0.6	247	0.6	239	0.59	241	0.59	247	0.61	239	0.63	242	0.58	342	0.55	246	0.6	247	0.6	249	0.61	245
Cys	UGU		530	1.04	544	1.05	526	1.03	224	1.46	531	1.03	512	1.03	526	1.04	530	1.02	527	1.02	521	1.04	521	1.04	521	1.03	529	1.04	543	1.04	516	1.03	534	1.04	544	1.05	517	1.03	519	1.02	219	1.53	544	1.05	537	1.04	526	1.03	532
Cys	UGC	trnC-GCA	486	0.96	489	0.95	494	0.97	82	0.54	497	0.97	481	0.97	490	0.96	512	0.98	511	0.98	484	0.96	479	0.96	495	0.97	487	0.96	506	0.96	483	0.97	495	0.96	492	0.95	486	0.97	494	0.98	67	0.47	491	0.95	496	0.96	495	0.97	500
Trp	UGG	trnW-CCA	588	1	598	1	586	1	461	1	591	1	569	1	602	1	593	1	591	1	594	1	581	1	595	1	599	1	584	1	584	1	592	1	586	1	574	1	598	1	457	1	586	1	597	1	598	1	605
Arg	CGU	trnR-ACG	184	0.51	184	0.5	181	0.49	338	1.27	182	0.49	179	0.52	195	0.52	191	0.52	192	0.52	192	0.53	190	0.52	187	0.51	185	0.5	180	0.5	182	0.5	187	0.5	189	0.51	181	0.52	189	0.52	336	1.28	190	0.52	188	0.51	188	0.51	186
Arg	CGC		130	0.36	136	0.37	142	0.39	106	0.4	141	0.38	137	0.39	150	0.4	134	0.37	132	0.36	146	0.4	138	0.38	139	0.38	144	0.39	132	0.36	142	0.39	147	0.4	142	0.39	131	0.38	141	0.39	103	0.39	142	0.39	135	0.37	141	0.38	143
Arg	CGA		340	0.93	347	0.94	349	0.95	356	1.34	353	0.96	328	0.95	357	0.95	345	0.95	345	0.94	335	0.92	355	0.97	334	0.91	346	0.94	325	0.9	329	0.91	358	0.96	336	0.91	325	0.94	336	0.92	350	1.34	335	0.91	344	0.94	353	0.95	343
Arg	CGG		250	0.69	251	0.68	248	0.68	133	0.5	243	0.66	233	0.67	237	0.63	242	0.66	249	0.68	240	0.66	251	0.69	240	0.66	237	0.65	259	0.72	243	0.67	239	0.64	247	0.67	235	0.68	237	0.65	137	0.52	247	0.67	239	0.65	249	0.67	235
Arg	AGA	trnR-UCU	754	2.07	756	2.05	761	2.08	477	1.8	770	2.09	706	2.03	779	2.08	754	2.07	754	2.06	760	2.08	758	2.07	771	2.11	773	2.11	750	2.07	758	2.1	775	2.09	760	2.07	701	2.03	773	2.11	472	1.8	759	2.06	761	2.08	766	2.07	755
Arg	AGG		524	1.44	534	1.45	516	1.41	183	0.69	523	1.42	499	1.44	526	1.41	524	1.44	523	1.43	519	1.42	500	1.37	520	1.42	517	1.41	525	1.45	512	1.42	524	1.41	534	1.45	502	1.45	520	1.42	171	1.14	533	1.45	525	1.44	525	1.42	524
Ser	AGU		425	0.81	431	0.82	419	0.82	405	1.18	424	0.82	405	0.82	436	0.82	430	0.82	426	0.81	430	0.83	423	0.82	437	0.82	434	0.82	429	0.81	423	0.81	431	0.82	415	0.8	402	0.81	438	0.82	381	0.65	417	0.8	432	0.82	428	0.81	427
Ser	AGC	trnS-GCU	505	0.96	516	0.98	501	0.98	147	0.43	505	0.97	492	1	511	0.96	517	0.98	517	0.98	496	0.95	492	0.95	517	0.97	512	0.97	511	0.97	498	0.96	510	0.97	503	0.97	488	0.99	513	0.96	141	0.42	506	0.97	506	0.96	511	0.96	506
Gly	GGU		280	0.79	279	0.79	276	0.79	551	1.21	279	0.79	265	0.78	285	0.79	274	0.77	284	0.79	281	0.8	268	0.76	277	0.78	275	0.78	274	0.77	272	0.79	278	0.78	275	0.78	266	0.77	275	0.77	529	0.77	276	0.78	280	0.77	279	0.79	271
Gly	GGC	trnG-GCC	237	0.67	241	0.68	231	0.66	202	0.44	234	0.66	242	0.72	251	0.7	237	0.67	238	0.66	231	0.65	241	0.69	239	0.67	237	0.67	237	0.67	236	0.68	248	0.7	242	0.69	239	0.7	237	0.67	197	0.45	242	0.68	245	0.68	242	0.68	243
Gly	GGA		454	1.29	449	1.26	447	1.28	718	1.58	448	1.27	420	1.24	452	1.25	463	1.3	465	1.29	458	1.3	454	1.29	462	1.3	456	1.29	459	1.29	446	1.29	453	1.27	453	1.29	427	1.24	459	1.29	698	1.58	455	1.29	463	1.28	460	1.3	457
Gly	GGG		438	1.24	452	1.27	446	1.27	347	0.76	453	1.28	424	1.26	455	1.26	451	1.27	453	1.23	443	1.25	443	1.26	447	1.25	448	1.27	450	1.27	431	1.24	445	1.25	440	1.25	442	1.29	449	1.26	338	1.2	441	1.25	459	1.27	439	1.24	454
			26036		26249		25884		26190		26116		24180		26402		26286		26299		26040		25642		26229		26170		26118		25695		26209		26015		24409		26208		25396		26048		26298		26248		26105
[truncated: 21 more columns]

## Sheet: Sheet4
		RSCU	RSCU	RSCU	RSCU	RSCU	RSCU	RSCU	RSCU	RSCU	RSCU	RSCU	RSCU	RSCU	RSCU	RSCU	RSCU		RSCU	RSCU	RSCU		RSCU	RSCU	RSCU	RSCU	RSCU		RSCU	RSCU	RSCU	RSCU	RSCU	RSCU	RSCU
Phe	UUU	1.33	1.33	1.33	1.33	1.33	1.31	1.32	1.33	1.33	1.33	1.32	1.31	1.31	1.32	1.33	1.32	1.32	1.31	1.32	1.32	1.32	1.32	1.32	1.32	1.32	1.32	1.32	1.31	1.32	1.32	1.31	1.02	1.32	1.32
Phe	UUC	0.67	0.67	0.67	0.67	0.67	0.69	0.68	0.67	0.67	0.67	0.68	0.69	0.69	0.68	0.67	0.68	0.68	0.69	0.68	0.68	0.68	0.68	0.68	0.68	0.68	0.68	0.68	0.69	0.68	0.68	0.69	0.98	0.68	0.68
Leu	UUA	1.49	1.47	1.52	1.84	1.52	1.5	1.55	1.46	1.49	1.52	1.5	1.49	1.5	1.49	1.48	1.52	1.48	1.49	1.5	1.84	1.48	1.48	1.49	1.48	1.5	1.45	1.5	1.49	1.49	1.47	1.49	0.98	1.85	1.49
Leu	UUG	1.27	1.27	1.3	1.22	1.29	1.29	1.3	1.29	1.3	1.27	1.28	1.29	1.29	1.28	1.28	1.29	1.28	1.27	1.28	1.2	1.29	1.27	1.29	1.27	1.29	1.27	1.3	1.29	1.28	1.28	1.28	1.49	1.2	1.29
Leu	CUU	1.64	1.66	1.59	1.32	1.6	1.66	1.61	1.64	1.63	1.62	1.61	1.6	1.63	1.62	1.65	1.62	1.64	1.66	1.59	1.32	1.64	1.64	1.64	1.65	1.63	1.66	1.63	1.6	1.64	1.64	1.61	0.99	1.31	1.59
Leu	CUC	0.65	0.64	0.63	0.4	0.62	0.62	0.61	0.62	0.62	0.62	0.63	0.63	0.62	0.64	0.63	0.63	0.62	0.62	0.64	0.4	0.62	0.63	0.62	0.64	0.63	0.64	0.62	0.63	0.64	0.63	0.61	0.75	0.39	0.63
Leu	CUA	0.63	0.64	0.63	0.84	0.64	0.63	0.61	0.65	0.64	0.64	0.64	0.66	0.63	0.66	0.63	0.62	0.66	0.63	0.65	0.85	0.66	0.64	0.64	0.63	0.63	0.65	0.62	0.66	0.63	0.64	0.66	1	0.86	0.66
Leu	CUG	0.32	0.32	0.33	0.39	0.33	0.31	0.32	0.33	0.33	0.34	0.33	0.34	0.33	0.32	0.33	0.32	0.31	0.32	0.34	0.39	0.31	0.34	0.32	0.33	0.32	0.33	0.33	0.33	0.32	0.34	0.34	0.8	0.39	0.34
Ile	AUU	1.55	1.55	1.55	1.47	1.56	1.58	1.57	1.54	1.55	1.56	1.53	1.57	1.56	1.57	1.56	1.56	1.56	1.56	1.57	1.47	1.55	1.55	1.57	1.56	1.55	1.56	1.55	1.57	1.56	1.55	1.57	0.95	1.46	1.57
Ile	AUC	0.93	0.94	0.9	0.6	0.9	0.91	0.9	0.93	0.92	0.91	0.92	0.9	0.9	0.9	0.9	0.9	0.92	0.93	0.9	0.61	0.92	0.92	0.9	0.92	0.91	0.92	0.92	0.9	0.9	0.92	0.91	0.95	0.62	0.9
Ile	AUA	0.52	0.52	0.55	0.92	0.55	0.51	0.53	0.53	0.52	0.53	0.55	0.53	0.54	0.53	0.54	0.54	0.53	0.51	0.53	0.92	0.53	0.53	0.53	0.52	0.54	0.52	0.92	0.53	0.54	0.53	0.52	1.1	0.92	0.53
Met	AUG	1	1	1	1	1	1	1	1	1	1	1	1	1	1	1	1	1	1	1	1	1	1	1	1	1	1	1	1	1	1	1	1	1	1
Val	GUU	1.87	1.88	1.82	1.44	1.83	1.79	1.84	1.87	1.86	1.83	1.85	1.82	1.84	1.82	1.81	1.82	1.85	1.8	1.8	1.45	1.86	1.81	1.81	1.81	1.84	1.8	1.81	1.82	1.82	1.82	1.82	1.16	1.43	1.81
Val	GUC	0.89	0.89	0.96	0.52	0.95	0.95	0.95	0.9	0.91	0.95	0.91	0.94	0.94	0.97	0.93	0.95	0.92	0.96	0.94	0.52	0.92	0.94	0.93	0.95	0.94	0.95	0.94	0.93	0.97	0.94	0.94	0.78	0.52	0.94
Val	GUA	0.73	0.73	0.68	1.52	0.67	0.71	0.69	0.69	0.72	0.68	0.72	0.72	0.71	0.7	0.74	0.71	0.7	0.71	0.74	1.51	0.7	0.73	0.73	0.72	0.72	0.74	0.73	0.72	0.71	0.72	0.71	1.14	1.51	0.72
Val	GUG	0.51	0.5	0.54	0.52	0.55	0.54	0.51	0.53	0.51	0.54	0.52	0.53	0.5	0.51	0.52	0.53	0.53	0.53	0.52	0.53	0.53	0.52	0.52	0.52	0.5	0.51	0.52	0.53	0.49	0.52	0.53	0.92	0.54	0.53
Ser	UCU	1.21	1.2	1.19	1.6	1.21	1.23	1.22	1.22	1.21	1.23	1.21	1.23	1.21	1.21	1.22	1.22	1.22	1.22	1.23	1.6	1.22	1.24	1.22	1.23	1.22	1.24	1.21	1.23	1.2	1.24	1.21	1.41	1.59	1.23
Ser	UCC	0.93	0.93	0.95	0.99	0.94	0.92	0.93	0.91	0.92	0.95	0.94	0.93	0.94	0.93	0.94	0.94	0.94	0.93	0.92	1.05	0.94	0.93	0.94	0.94	0.92	0.92	0.94	0.92	0.93	0.93	0.92	1	1.01	0.93
Ser	UCA	1.31	1.3	1.32	1.15	1.31	1.26	0.93	1.33	1.33	1.3	1.3	1.31	1.3	1.32	1.29	1.3	1.32	1.29	1.3	1.13	1.32	1.31	1.31	1.31	1.32	1.3	1.3	1.3	1.32	1.31	1.3	1.45	1.13	1.31
Ser	UCG	0.78	0.77	0.75	0.66	0.74	0.77	0.77	0.74	0.75	0.74	0.78	0.76	0.76	0.76	0.78	0.75	0.75	0.76	0.77	0.65	0.75	0.75	0.75	0.75	0.77	0.75	0.77	0.76	0.75	0.75	0.77	1.08	0.65	0.76
Pro	CCU	1.2	1.18	1.18	1.42	1.19	1.15	1.15	1.17	1.18	1.14	1.16	1.15	1.17	1.2	1.19	1.14	1.19	1.15	1.16	1.41	1.2	1.14	1.18	1.17	1.18	1.14	1.15	1.15	1.2	1.14	1.17	0.8	1.42	1.16
Pro	CCC	0.9	0.93	0.93	0.85	0.93	0.92	0.92	0.89	0.89	0.9	0.9	0.92	0.91	0.9	0.89	0.91	0.91	0.94	0.92	0.84	0.91	0.93	0.9	0.92	0.91	0.93	0.9	0.93	0.9	0.93	0.93	0.89	0.85	0.92
Pro	CCA	1.2	1.18	1.2	1.12	1.18	1.22	1.2	1.22	1.2	1.23	1.21	1.22	1.21	1.16	1.22	1.22	1.19	1.21	1.21	1.15	1.18	1.19	1.2	1.19	1.16	1.19	1.24	1.21	1.15	1.19	1.2	1.1	1.13	1.21
Pro	CCG	0.7	0.71	0.7	0.6	0.7	0.71	0.73	0.72	0.72	0.72	0.73	0.71	0.71	0.74	0.7	0.72	0.71	0.71	0.71	0.59	0.71	0.74	0.72	0.72	0.75	0.73	0.71	0.72	0.74	0.74	0.69	1.21	0.6	0.71
Thr	ACU	0.95	0.95	0.92	1.47	0.92	0.93	0.94	0.95	0.95	0.94	0.93	0.92	0.94	0.94	0.95	0.93	0.95	0.93	0.93	1.48	0.95	0.93	0.92	0.92	0.94	0.93	0.93	0.92	0.93	0.93	0.91	0.78	1.46	0.92
Thr	ACC	0.94	0.94	0.94	0.79	0.95	0.95	0.95	0.93	0.92	0.95	0.96	0.96	0.94	0.94	0.94	0.94	0.93	0.95	0.95	0.82	0.93	0.95	0.96	0.97	0.94	0.94	0.94	0.96	0.94	0.95	0.95	0.99	0.82	0.96
Thr	ACA	1.32	1.33	1.35	1.24	1.34	1.32	1.33	1.34	1.34	1.33	1.31	1.32	1.32	1.34	1.32	1.33	1.32	1.32	1.33	1.24	1.32	1.31	1.33	1.32	1.33	1.32	1.32	1.32	1.35	1.31	1.33	1.39	1.24	1.33
Thr	ACG	0.78	0.78	0.79	0.5	0.8	0.8	0.79	0.79	0.79	0.77	0.8	0.79	0.8	0.77	0.8	0.8	0.79	0.81	0.78	0.47	0.79	0.8	0.78	0.79	0.79	0.81	0.8	0.8	0.78	0.8	0.8	0.84	0.47	0.8
Ala	GCU	1.14	1.16	1.17	1.81	1.15	1.17	1.17	1.18	1.16	1.11	1.19	1.19	1.17	1.14	1.17	1.18	1.15	1.18	1.18	1.8	1.15	1.17	1.18	1.17	1.15	1.19	1.19	1.19	1.15	1.18	1.19	0.78	1.8	1.2
Ala	GCC	0.87	0.85	0.83	0.65	0.83	0.88	0.85	0.85	0.85	0.85	0.8	0.83	0.86	0.86	0.88	0.84	0.83	0.86	0.85	0.66	0.85	0.84	0.84	0.85	0.86	0.85	0.83	0.83	0.85	0.83	0.85	0.98	0.67	0.83
Ala	GCA	1.12	1.13	1.15	1.11	1.16	1.1	1.13	1.12	1.12	1.15	1.13	1.14	1.12	1.15	1.11	1.14	1.18	1.13	1.13	1.11	1.17	1.15	1.13	1.11	1.14	1.13	1.14	1.14	1.16	1.14	1.13	1.14	1.1	1.14
Ala	GCG	0.87	0.85	0.85	0.42	0.87	0.86	0.86	0.85	0.87	0.89	0.89	0.83	0.85	0.84	0.85	0.84	0.84	0.84	0.85	0.43	0.83	0.85	0.85	0.87	0.85	0.83	0.85	0.84	0.84	0.85	0.83	1.1	0.43	0.84
Tyr	UAU	1.31	1.3	1.32	1.6	1.31	1.31	1.31	1.3	1.31	1.32	1.31	1.31	1.31	1.3	1.31	1.32	1.31	1.31	1.31	1.6	1.31	1.31	1.31	1.31	1.31	1.31	1.32	1.31	1.3	1.31	1.31	1.14	1.61	1.32
Tyr	UAC	0.69	0.7	0.68	0.4	0.69	0.69	0.69	0.7	0.69	0.68	0.69	0.69	0.69	0.7	0.69	0.68	0.69	0.69	0.69	0.4	0.69	0.69	0.69	0.69	0.69	0.69	0.68	0.69	0.7	0.69	0.69	0.86	0.39	0.68
TER	UAA	1.09	1.1	1.1	1.73	1.1	1.06	1.1	1.11	1.1	1.09	1.09	1.08	1.08	1.09	1.09	1.1	1.07	1.03	1.07	1.75	1.07	1.07	1.08	1.1	1.09	1.08	1.07	1.08	1.09	1.07	1.04	0.95	1.73	1.08
TER	UAG	0.64	0.64	0.64	0.74	0.65	0.65	0.64	0.65	0.65	0.65	0.64	0.65	0.65	0.64	0.64	0.64	0.65	0.66	0.65	0.75	0.65	0.65	0.65	0.64	0.65	0.66	0.65	0.65	0.63	0.66	0.66	1.17	0.78	0.65
His	CAU	1.4	1.39	1.37	1.49	1.39	1.4	1.37	1.41	1.39	1.4	1.38	1.37	1.39	1.39	1.37	1.39	1.37	1.39	1.38	1.5	1.37	1.38	1.38	1.38	1.38	1.38	1.37	1.38	1.38	1.38	1.39	1.11	1.48	1.37
His	CAC	0.6	0.61	0.63	0.51	0.61	0.6	0.63	0.59	0.61	0.6	0.62	0.63	0.61	0.61	0.63	0.61	0.63	0.61	0.62	0.5	0.63	0.62	0.62	0.62	0.62	0.63	0.63	0.62	0.62	0.62	0.61	0.89	0.52	0.63
Gln	CAA	1.51	1.47	1.47	1.53	1.47	1.48	1.49	1.48	1.49	1.48	1.47	1.49	1.48	1.48	1.5	1.47	1.49	1.47	1.49	1.54	1.49	1.48	1.48	1.48	1.49	1.49	1.49	1.49	1.48	1.48	1.48	1.11	1.54	1.48
Gln	CAG	0.49	0.53	0.53	0.47	0.53	0.52	0.51	0.52	0.51	0.52	0.53	0.51	0.52	0.52	0.5	0.53	0.51	0.53	0.51	0.46	0.51	0.52	0.52	0.52	0.51	0.51	0.51	0.51	0.52	0.52	0.52	0.89	0.46	0.52
Asn	AAU	1.32	1.32	1.33	1.51	1.32	1.32	1.33	1.31	1.31	1.32	1.32	1.32	1.33	1.32	1.31	1.33	1.32	1.32	1.33	1.51	1.32	1.32	1.32	1.32	1.32	1.32	1.32	1.33	1.32	1.32	1.32	1.15	1.52	1.33
Asn	AAC	0.68	0.68	0.67	0.49	0.68	0.68	0.67	0.69	0.69	0.68	0.68	0.68	0.67	0.68	0.69	0.67	0.68	0.68	0.67	0.49	0.68	0.68	0.68	0.68	0.68	0.68	0.68	0.67	0.68	0.68	0.68	0.85	0.48	0.67
Lys	AAA	1.4	1.39	1.4	1.48	1.41	1.37	1.4	1.39	1.4	1.41	1.41	1.4	1.4	1.41	1.41	1.4	1.39	1.37	1.4	1.45	1.39	1.4	1.4	1.41	1.4	1.4	1.4	1.4	1.41	1.4	1.38	1.1	1.46	1.4
Lys	AAG	0.6	0.61	0.6	0.52	0.59	0.63	0.6	0.61	0.6	0.59	0.59	0.6	0.6	0.59	0.59	0.6	0.61	0.63	0.6	0.55	0.61	0.6	0.6	0.59	0.6	0.6	0.6	0.6	0.59	0.6	0.62	0.9	0.54	0.6
Asp	GAU	1.47	1.47	1.48	1.6	1.48	1.49	1.47	1.49	1.49	1.48	1.45	1.45	1.45	1.49	1.46	1.47	1.46	1.48	1.46	1.61	1.45	1.46	1.47	1.46	1.49	1.46	1.47	1.45	1.49	1.46	1.47	1.24	1.61	1.45
Asp	GAC	0.53	0.53	0.52	0.4	0.52	0.51	0.53	0.51	0.51	0.52	0.55	0.55	0.55	0.51	0.54	0.53	0.54	0.52	0.54	0.39	0.55	0.54	0.53	0.54	0.51	0.54	0.53	0.55	0.51	0.54	0.53	0.76	0.39	0.55
Glu	GAA	1.39	1.39	1.4	1.45	1.41	1.38	1.4	1.38	1.38	1.4	1.42	1.41	1.44	1.4	1.41	1.41	1.39	1.37	1.42	1.45	1.4	1.4	1.39	1.41	1.4	1.41	1.4	1.42	1.4	1.4	1.39	1.19	1.44	1.41
Glu	GAG	0.61	0.61	0.6	0.55	0.59	0.62	0.6	0.62	0.62	0.6	0.58	0.59	0.6	0.6	0.59	0.59	0.61	0.63	0.58	0.55	0.6	0.6	0.61	0.59	0.6	0.59	0.6	0.58	0.6	0.6	0.61	0.81	0.56	0.59
Cys	UGU	1.04	1.05	1.03	1.46	1.03	1.03	1.04	1.02	1.02	1.04	1.04	1.03	1.04	1.04	1.03	1.04	1.05	1.03	1.02	1.53	1.05	1.04	1.03	1.03	1.04	1.04	1.02	1.03	1.04	1.04	1.02	1.09	1.48	1.02
Cys	UGC	0.96	0.95	0.97	0.54	0.97	0.97	0.96	0.98	0.98	0.96	0.96	0.97	0.96	0.96	0.97	0.96	0.95	0.97	0.98	0.47	0.95	0.96	0.97	0.97	0.96	0.96	0.98	0.97	0.96	0.96	0.98	0.91	0.52	0.98
TER	UGA	1.27	1.26	1.26	0.53	1.25	1.29	1.26	1.24	1.25	1.26	1.27	1.27	1.27	1.28	1.27	1.26	1.28	1.31	1.27	0.5	1.28	1.27	1.27	1.26	1.26	1.26	1.28	1.27	1.28	1.27	1.3	0.88	0.49	1.27
Trp	UGG	1	1	1	1	1	1	1	1	1	1	1	1	1	1	1	1	1	1	1	1	1	1	1	1	1	1	1	1	1	1	1	1	1	1
Arg	CGU	0.51	0.5	0.49	1.27	0.49	0.52	0.52	0.52	0.52	0.53	0.52	0.51	0.5	0.5	0.5	0.5	0.51	0.52	0.52	1.28	0.52	0.51	0.51	0.51	0.5	0.51	0.51	0.51	0.5	0.51	0.53	0.31	1.27	0.51
Arg	CGC	0.36	0.37	0.39	0.4	0.38	0.39	0.4	0.37	0.36	0.4	0.38	0.38	0.39	0.36	0.39	0.4	0.39	0.38	0.39	0.39	0.39	0.37	0.38	0.39	0.39	0.38	0.39	0.39	0.37	0.37	0.39	0.49	0.41	0.38
Arg	CGA	0.93	0.94	0.95	1.34	0.96	0.95	0.95	0.95	0.94	0.92	0.97	0.91	0.94	0.9	0.91	0.96	0.91	0.94	0.92	1.34	0.91	0.94	0.95	0.94	0.95	0.94	0.92	0.91	0.9	0.95	0.91	1.02	1.34	0.92
Arg	CGG	0.69	0.68	0.68	0.5	0.66	0.67	0.63	0.66	0.68	0.66	0.69	0.66	0.65	0.72	0.67	0.64	0.67	0.68	0.65	0.52	0.67	0.65	0.67	0.65	0.69	0.66	0.65	0.65	0.72	0.65	0.67	1.2	0.52	0.66
Arg	AGA	2.07	2.05	2.08	1.8	2.09	2.03	2.08	2.07	2.06	2.08	2.07	2.11	2.11	2.07	2.1	2.09	2.07	2.03	2.11	1.8	2.06	2.08	2.07	2.07	2.04	2.09	2.11	2.11	2.05	2.08	2.06	1.7	1.79	2.11
Arg	AGG	1.44	1.45	1.41	0.69	1.42	1.44	1.41	1.44	1.43	1.42	1.37	1.42	1.41	1.45	1.42	1.41	1.45	1.45	1.42	0.65	1.45	1.44	1.42	1.44	1.43	1.43	1.41	1.43	1.46	1.43	1.45	1.28	0.67	1.43
Ser	AGU	0.81	0.82	0.82	1.18	0.82	0.82	0.82	0.82	0.81	0.83	0.82	0.82	0.82	0.81	0.81	0.82	0.8	0.81	0.82	1.14	0.8	0.82	0.81	0.81	0.81	0.81	0.82	0.82	0.81	0.81	0.81	0.56	1.18	0.82
Ser	AGC	0.96	0.98	0.98	0.43	0.97	1	0.96	0.98	0.98	0.95	0.95	0.97	0.97	0.97	0.96	0.97	0.97	0.99	0.96	0.42	0.97	0.96	0.96	0.96	0.96	0.97	0.96	0.96	0.98	0.96	1	0.5	0.43	0.96
Gly	GGU	0.79	0.79	0.79	1.21	0.79	0.78	0.79	0.77	0.79	0.8	0.76	0.78	0.78	0.77	0.79	0.78	0.78	0.77	0.77	0.77	0.78	0.77	0.79	0.76	0.78	0.78	0.77	0.78	0.78	0.78	0.78	0.85	0.77	0.78
Gly	GGC	0.67	0.68	0.66	0.44	0.66	0.72	0.7	0.67	0.66	0.65	0.69	0.67	0.67	0.67	0.68	0.7	0.69	0.7	0.67	0.45	0.68	0.68	0.68	0.68	0.68	0.68	0.69	0.67	0.67	0.68	0.68	0.62	0.45	0.67
Gly	GGA	1.29	1.26	1.28	1.58	1.27	1.24	1.25	1.3	1.29	1.3	1.29	1.3	1.29	1.29	1.29	1.27	1.29	1.24	1.29	1.58	1.29	1.28	1.3	1.28	1.3	1.27	1.29	1.3	1.28	1.28	1.27	1.13	1.57	1.29
Gly	GGG	1.24	1.27	1.27	0.76	1.28	1.26	1.26	1.27	1.23	1.25	1.26	1.25	1.27	1.27	1.24	1.25	1.25	1.29	1.26	1.2	1.25	1.27	1.24	1.27	1.25	1.27	1.25	1.26	1.27	1.27	1.27	1.4	1.22	1.26
		0.32	0.32	0.33	0.39	0.33	0.31	0.32	0.33	0.33	0.34	0.33	0.34	0.33	0.32	0.33	0.32	0.31	0.32	0.34	0.39	0.31	0.34	0.32	0.33	0.32	0.33	0.33	0.33	0.32	0.34	0.34	0.31	0.39	0.34	0.31

## Sheet: Sheet3
			20531			1075	1137				219		605
			24180			1478	1569				222		603
			24409			1508	1593				227		602
			24570			1511	1598				227		600
			25396			2060	2075				228		599
			25634			2073	2082				228		598
			25642			2113	2084				229		598
			25695			2159	2121				229		598
			25730			2170	2143				231		598
			25884			2188	2166				231		597
			25958			2188	2171				232		597
			26015			2193	2176				232		596
			26036			2199	2182				232		595
			26040			2200	2186				232		594
			26048			2201	2189				234		593
			26105			2203	2190				235		592
			26116			2217	2191				235		591
			26118			2218	2192				236		591
			26170			2218	2192				236		588
			26190			2218	2192				236		586
			26195			2219	2192				237		586
			26208			2221	2195				237		586
			26209			2221	2196				237		585
			26223			2225	2197				237		584
			26229			2226	2202				238		584
			26248			2240	2205				238		581
			26249			2240	2206				238		574
			26286			2241	2208				238		574
			26296			2241	2208				242		574
			26298			2247	2212				293		569
			26299			2252	2213				573		464
			26320			2256	2222				593		461
			26339			2257	2230				595		457
			26402			2268	2244				610		387

## Sheet: Sheet2
	Phe	UUU		1300	1305	1275	1019	1287	1165	1283	1309	1311	1280	1234	1282	1275	1274	1265	1281	1280	1176	1288	967	1280	1275	1282	1262	1282	1249	1269	1286	1255	1279	1192	661	1003	1284
	Phe	UUC	trnF-GAA	657	660	645	513	654	611	665	661	660	648	640	673	667	663	642	662	656	621	670	499	660	660	662	649	656	642	656	674	648	659	632	637	512	668
				1957	1965	1920	1532	1941	1776	1948	1970	1971	1928	1874	1955	1942	1937	1907	1943	1936	1797	1958	1466	1940	1935	1944	1911	1938	1891	1925	1960	1903	1938	1824	1298	1515	1952
	Leu	UUA	trnL-UAA	419	415	415	851	418	390	436	410	415	420	405	412	419	408	403	424	410	390	415	833	410	416	416	412	418	398	411	414	402	413	388	447	863	412
	Leu	UUG	trnL-CAA	358	359	356	563	354	335	364	361	361	350	346	357	359	350	348	360	356	334	355	546	357	356	361	352	360	349	358	358	346	358	335	680	562	355
	Leu	CUU		462	468	433	608	440	431	451	461	455	447	435	443	454	445	451	453	454	436	441	601	456	460	457	458	456	455	448	443	443	460	421	454	611	439
	Leu	CUC		182	182	173	184	171	160	172	175	173	172	171	174	172	174	172	176	173	163	176	180	173	178	174	178	177	176	171	175	173	178	160	343	183	174
	Leu	CUA	trnL-UAG	178	180	173	388	177	163	170	183	177	176	173	183	176	180	171	172	183	165	180	385	183	179	178	175	176	178	170	183	171	179	173	456	402	183
	Leu	CUG		90	90	89	180	92	80	91	94	91	93	89	93	92	87	91	90	87	85	94	177	87	94	90	92	88	90	90	93	86	95	88	365	180	93
				1689	1694	1639	2774	1652	1559	1684	1684	1672	1658	1619	1662	1672	1644	1636	1675	1663	1573	1661	2722	1666	1683	1676	1667	1675	1646	1648	1666	1621	1683	1565	2745	2801	1656
	Ile	AUU		841	838	846	1078	862	808	871	851	858	856	813	869	860	859	845	856	850	797	869	1039	848	860	865	855	860	849	840	869	843	860	809	547	1074	869
	Ile	AUC	trnI-GAU	503	506	492	441	497	466	497	513	511	498	490	497	496	493	488	495	500	476	495	430	502	511	497	505	503	501	497	498	488	512	471	545	452	495
	Ile	AUA	trnI-CAU	282	279	301	677	302	264	293	291	289	292	290	294	296	293	291	297	289	262	295	652	288	293	294	287	299	285	292	294	289	295	266	635	678	294
				1626	1623	1639	2196	1661	1538	1661	1655	1658	1646	1593	1660	1652	1645	1624	1648	1639	1535	1659	2121	1638	1664	1656	1647	1662	1635	1629	1661	1620	1667	1546	1727	2204	1658
	Met	AUG	trn(f)M-CAU	232	236	228	595	227	219	237	232	231	228	229	293	238	238	231	235	234	222	237	573	236	236	237	232	238	232	229	242	235	238	227	610	593	237
	Val	GUU		357	361	347	510	352	314	347	356	356	347	344	344	344	348	340	342	348	320	337	504	350	342	345	342	352	333	347	346	342	344	324	347	510	343
	Val	GUC	trnV-GAC	170	172	184	184	182	167	180	172	173	180	169	177	176	185	175	178	173	170	176	180	173	178	178	180	180	176	179	177	183	179	168	233	185	177
	Val	GUA	trnV-UAC	139	140	129	539	128	125	131	132	137	129	134	136	133	135	138	133	132	127	138	524	131	137	139	135	138	136	139	136	134	137	127	339	536	137
	Val	GUG		97	97	103	186	106	94	96	101	98	103	97	100	94	98	97	99	99	95	98	183	99	98	100	98	96	95	100	100	93	98	94	275	193	100
				763	770	763	1419	768	700	754	761	764	759	744	757	747	766	750	752	752	712	749	1391	753	755	762	755	766	740	765	759	752	758	713	1194	1424	757
	Ser	UCU		635	635	612	549	631	605	652	645	639	642	627	657	638	637	637	643	633	602	656	533	633	657	649	645	645	646	635	659	621	656	611	307	547	657
	Ser	UCC	trnS-GGA	491	492	487	340	490	453	495	481	484	494	487	496	498	489	487	495	489	458	492	350	490	490	500	493	487	479	495	497	478	490	462	218	348	495
	Ser	UCA	trnS-UGA	690	688	677	394	680	623	695	701	702	675	671	699	686	694	674	683	687	638	691	377	688	694	693	687	698	676	681	701	682	696	654	316	390	699
	Ser	UCG		409	406	383	228	387	379	410	391	393	388	403	405	404	401	405	397	391	375	408	218	390	399	399	394	410	392	406	411	389	399	386	234	223	405
				2225	2221	2159	1511	2188	2060	2252	2218	2218	2199	2188	2257	2226	2221	2203	2218	2200	2073	2247	1478	2201	2240	2241	2219	2240	2193	2217	2268	2170	2241	2113	1075	1508	2256	2110.12
	Pro	CCU		240	242	239	398	243	224	238	238	242	233	232	228	238	241	234	234	240	222	233	390	242	235	238	238	240	232	228	228	238	234	220	183	400	231
	Pro	CCC		181	190	188	240	190	179	190	180	183	183	179	183	185	181	176	187	184	181	185	232	184	191	181	187	186	190	179	184	179	192	176	202	239	182
	Pro	CCA	trnP-UGG	241	240	243	316	242	237	247	248	246	251	241	241	245	234	241	250	239	233	242	317	239	244	243	241	237	242	245	240	228	244	227	250	317	241
	Pro	CCG		140	145	142	170	144	138	150	146	147	147	146	140	144	150	138	148	143	137	143	164	143	152	146	146	153	149	141	142	147	153	131	277	170	140
				802	817	812	1124	819	778	825	812	818	814	798	792	812	806	789	819	806	773	803	1103	808	822	808	812	816	813	793	794	792	823	754	912	1126	794
	Thr	ACU		313	315	305	490	301	287	317	312	316	311	304	304	310	313	314	312	314	286	307	481	314	311	305	309	314	307	308	305	303	311	282	133	488	304
	Thr	ACC	trnT-GGU	310	312	310	261	311	292	320	306	305	314	315	317	312	314	310	314	309	292	315	266	308	317	318	323	316	310	313	318	306	316	294	170	275	317
	Thr	ACA	trnT-UGU	434	440	445	412	440	408	450	441	445	439	429	437	436	447	438	443	437	408	439	404	437	437	440	442	444	434	438	438	437	438	411	238	414	439
	Thr	ACG		256	258	259	166	263	245	267	260	261	255	262	262	264	258	264	267	262	249	259	153	262	267	257	263	264	265	266	264	252	268	247	144	157	263
				1313	1325	1319	1329	1315	1232	1354	1319	1327	1319	1310	1320	1322	1332	1326	1336	1322	1235	1320	1304	1321	1332	1320	1337	1338	1316	1325	1325	1298	1333	1234	685	1334	1323
	Ala	GCU		181	186	180	625	179	174	185	189	187	173	189	189	185	180	180	185	179	179	187	611	179	187	189	187	181	186	186	190	178	189	181	85	626	189
	Ala	GCC		139	137	128	225	129	130	135	137	138	133	127	132	135	136	135	131	129	130	134	225	132	134	135	136	135	134	130	132	132	134	129	107	232	130
	Ala	GCA	trnA-UGC	178	182	178	384	180	163	179	180	181	179	179	181	176	181	171	179	183	172	179	377	183	183	180	176	178	177	178	181	180	184	172	125	384	179
	Ala	GCG		138	137	132	146	135	127	136	137	140	138	141	132	134	132	131	132	130	127	134	146	130	135	136	138	133	130	133	134	130	136	126	120	151	132
				636	642	618	1380	623	594	635	643	646	623	636	634	630	629	617	627	621	608	634	1359	624	639	640	637	627	627	627	637	620	643	608	437	1393	630
	Tyr	UAU		932	922	937	766	942	866	943	931	939	942	895	939	939	921	921	937	919	876	936	728	921	931	930	923	929	911	932	942	902	936	885	459	771	941
	Tyr	UAC	trnY-GUA	489	492	485	193	493	459	493	502	495	485	475	491	491	494	480	487	481	462	492	184	482	493	492	491	491	484	485	493	484	493	468	343	189	490
				1421	1414	1422	959	1435	1325	1436	1433	1434	1427	1370	1430	1430	1415	1401	1424	1400	1338	1428	912	1403	1424	1422	1414	1420	1395	1417	1435	1386	1429	1353	802	960	1431
	TER	UAA		647	665	668	49	674	553	673	673	664	670	647	661	653	662	635	666	650	566	658	49	650	657	653	665	666	633	647	662	649	658	577	478	49	659
	TER	UAG		378	387	391	21	401	338	391	395	395	401	380	399	393	389	374	385	391	362	399	21	393	400	392	389	394	385	389	401	378	402	369	585	22	398
	TER	UGA		755	764	766	15	769	675	766	752	760	773	752	779	770	777	739	765	773	721	780	14	774	779	771	767	767	740	773	784	765	778	722	439	714	780
				1780	1816	1825	85	1844	1566	1830	1820	1819	1844	1779	1839	1816	1828	1748	1816	1814	1649	1837	84	1817	1836	1816	1821	1827	1758	1809	1847	1792	1838	1668	1502	785	1837
	His	CAU		402	409	382	469	394	381	397	402	394	390	387	402	403	405	392	394	394	381	397	461	395	398	406	389	399	385	390	403	393	399	391	239	471	398
	His	CAC	trnH-GUG	172	179	175	162	171	163	181	169	174	169	174	184	175	177	180	174	180	168	180	155	180	180	181	174	179	175	179	183	175	181	171	193	164	183
				574	588	557	631	565	544	578	571	568	559	561	586	578	582	572	568	574	549	577	616	575	578	587	563	578	560	569	586	568	580	562	432	635	581
	Gln	CAA	trnQ-UUG	454	446	430	699	438	406	454	455	454	437	442	446	458	444	450	452	443	393	444	688	442	451	457	446	448	447	444	448	436	451	403	412	710	443
	Gln	CAG		148	159	155	214	158	142	154	159	154	153	158	153	159	156	150	163	150	142	153	206	150	157	160	155	154	151	150	154	155	157	140	331	210	154
				602	605	585	913	596	548	608	614	608	590	600	599	617	600	600	615	593	535	597	894	592	608	617	601	602	598	594	602	591	608	543	743	920	597
	Asn	AAU		934	944	952	957	955	869	968	948	954	950	927	947	951	948	931	965	951	871	948	901	950	952	943	952	960	935	939	953	931	953	876	460	960	949
	Asn	AAC	trnN-GUU	486	487	479	312	487	445	489	494	497	486	477	483	478	488	485	485	491	446	482	294	493	492	488	487	491	485	480	484	480	492	449	342	305	481
				1420	1431	1431	1269	1442	1314	1457	1442	1451	1436	1404	1430	1429	1436	1416	1450	1442	1317	1430	1195	1443	1444	1431	1439	1451	1420	1419	1437	1411	1445	1325	802	1265	1430
	Lys	AAA	trnK-UUU	967	960	960	1030	970	788	968	981	977	976	956	955	959	965	944	968	953	804	964	972	954	965	966	957	969	941	948	959	955	970	813	683	1005	958
	Lys	AAG		411	417	407	366	407	363	411	428	423	406	401	409	409	407	394	411	415	371	409	365	415	412	411	404	417	400	410	409	402	411	366	562	376	407
				1378	1377	1367	1396	1377	1151	1379	1409	1400	1382	1357	1364	1368	1372	1338	1379	1368	1175	1373	1337	1369	1377	1377	1361	1386	1341	1358	1368	1357	1381	1179	1245	1381	1365
	Asp	GAU		504	507	499	831	496	475	502	510	506	501	487	498	498	506	489	495	494	475	501	797	494	504	508	500	509	492	502	503	502	506	475	294	827	499
	Asp	GAC	trnD-GUC	182	185	174	207	175	162	183	174	175	177	184	189	187	175	181	180	185	168	187	194	187	186	184	183	175	183	183	189	172	187	171	182	198	187
				686	692	673	1038	671	637	685	684	681	678	671	687	685	681	670	675	679	643	688	991	681	690	692	683	684	675	685	692	674	693	646	476	1025	686
	Glu	GAA	trnE-UUC	566	574	563	952	577	516	580	567	570	572	579	592	580	575	573	572	567	520	590	912	571	581	573	580	580	567	573	595	566	582	542	477	946	590
	Glu	GAG		250	252	241	357	241	231	247	255	256	248	236	245	247	247	239	241	247	239	242	342	246	247	249	245	250	240	247	245	244	248	236	323	365	245
				816	826	804	1309	818	747	827	822	826	820	815	837	827	822	812	813	814	759	832	1254	817	828	822	825	830	807	820	840	810	830	778	800	1311	835
	Cys	UGU		530	544	526	224	531	512	526	530	527	521	521	521	529	543	516	534	544	517	519	219	544	537	526	532	535	532	514	522	534	537	504	205	225	519
	Cys	UGC	trnC-GCA	486	489	494	82	497	481	490	512	511	484	479	495	487	506	483	495	492	486	494	67	491	496	495	500	495	487	492	493	496	496	483	172	80	494
				1016	1033	1020	306	1028	993	1016	1042	1038	1005	1000	1016	1016	1049	999	1029	1036	1003	1013	286	1035	1033	1021	1032	1030	1019	1006	1015	1030	1033	987	377	305	1013
	Trp	UGG	trnW-CCA	588	598	586	461	591	569	602	593	591	594	581	595	599	584	584	592	586	574	598	457	586	597	598	605	600	585	603	597	574	598	574	387	464	596
	Arg	CGU	trnR-ACG	184	184	181	338	182	179	195	191	192	192	190	187	185	180	182	187	189	181	189	336	190	188	188	186	184	181	186	187	176	187	183	58	338	186
	Arg	CGC		130	136	142	106	141	137	150	134	132	146	138	139	144	132	142	147	142	131	141	103	142	135	141	143	143	135	140	142	132	136	135	93	110	140
	Arg	CGA		340	347	349	356	353	328	357	345	345	335	355	334	346	325	329	358	336	325	336	350	335	344	353	343	351	334	335	336	318	347	315	193	358	334
	Arg	CGG		250	251	248	133	243	233	237	242	249	240	251	240	237	259	243	239	247	235	237	137	247	239	249	235	255	235	237	240	253	238	233	228	138	239
	Arg	AGA	trnR-UCU	754	756	761	477	770	706	779	754	754	760	758	771	773	750	758	775	760	701	773	472	759	761	766	755	754	747	765	775	726	760	716	323	476	770
	Arg	AGG		524	534	516	183	523	499	526	524	523	519	500	520	517	525	512	524	534	502	520	171	533	525	525	524	526	511	513	525	516	524	502	242	178	520
				2182	2208	2197	1593	2212	2082	2244	2190	2195	2192	2192	2191	2202	2171	2166	2230	2208	2075	2196	1569	2206	2192	2222	2186	2213	2143	2176	2205	2121	2192	2084	1137	1598	2189	2098.79
	Ser	AGU		425	431	419	405	424	405	436	430	426	430	423	437	434	429	423	431	415	402	438	381	417	432	428	427	428	423	428	440	419	430	409	122	406	437
	Ser	AGC	trnS-GCU	505	516	501	147	505	492	511	517	517	496	492	517	512	511	498	510	503	488	513	141	506	506	511	506	511	503	502	517	505	506	502	109	148	514
				930	947	920	552	929	897	947	947	943	926	915	954	946	940	921	941	918	890	951	522	923	938	939	933	939	926	930	957	924	936	911	231	554	951
	Gly	GGU		280	279	276	551	279	265	285	274	284	281	268	277	275	274	272	278	275	266	275	529	276	280	279	271	279	274	273	277	269	283	267	195	554	276
	Gly	GGC	trnG-GCC	237	241	231	202	234	242	251	237	238	231	241	239	237	237	236	248	242	239	237	197	242	245	242	243	243	240	244	239	232	246	235	141	203	238
	Gly	GGA		454	449	447	718	448	420	452	463	465	458	454	462	456	459	446	453	453	427	459	698	455	463	460	457	465	448	456	463	444	463	437	258	716	460
	Gly	GGG		438	452	446	347	453	424	455	451	453	443	443	447	448	450	431	445	440	442	449	338	441	459	439	454	449	448	441	448	440	460	437	320	349	447
				1409	1421	1400	1818	1414	1351	1443	1425	1440	1413	1406	1425	1416	1420	1385	1424	1410	1374	1420	1762	1414	1447	1420	1425	1436	1410	1414	1427	1385	1452	1376	914	1822	1421
